# Supplementary material for: 1-Benzyl-3-[(trimethyl­sil­yl)meth­yl]benzimidazolium chloride monohydrate
Source: Acta Crystallogr Sect E Struct Rep Online. 2010 Jun 26;66(Pt 7):o1770–1. doi: 10.1107/S1600536810024128 (PMC3007035; doi:10.1107/S1600536810024128)
Supplement: Supplementary file 1 [file e-66-o1770-sup1.cif]

##############################################################################
###                                                                        ###
###        Electronic paper (Acta Crystallographica Section E)             ###
###                                                                        ###
##############################################################################
#                                                                            #
# This CIF contains the data in a paper accepted for publication in Acta     #
# Crystallographica Section E. It conforms to the requirements of Notes      #
# for Authors for Section E, and has been peer reviewed under the auspices   #
# of the IUCr Commission on Journals.                                        #
#                                                                            #
# Full details of the Crystallographic Information File format               #
# are given in the paper "The Crystallographic Information File (CIF):       #
# a New Standard Archive File for Crystallography" by S. R. Hall, F. H.      #
# Allen and I. D. Brown [Acta Cryst. (1991), A47, 655-685].                  #
#                                                                            #
# The current version of the core CIF dictionary is obtainable from          #
# ftp://ftp.iucr.org/pub/cif_core.dic. The current version number is 2.4.    #
#                                                                            #
# Software is freely available for graphical display of the structure(s) in  #
# this CIF.  For information consult the CIF home page http://www.iucr.org/  #
# cif/home.html                                                              #
#                                                                            #
# This file may be used for bona fide research purposes within the           #
# scientific community so long as proper attribution is given to the journal # 
# article from which it was obtained.                                        #
#                                                                            #
##############################################################################
                                             
data_global
_audit_creation_method     'PLATON <TABLE ACC> option'
_journal_date_recd_electronic     2010-06-14
_journal_date_accepted     2010-06-21
_journal_name_full     'Acta Crystallographica, Section E'
_journal_year     2010
_journal_volume     66
_journal_issue      7
_journal_page_first     o1770
_journal_page_last     o1771
_journal_paper_category     QO
_journal_coeditor_code     DN2582
_publ_contact_author_name
; Dr. Mehmet Akkurt
;
_publ_contact_author_address
; Department of Physics
  Faculty of Arts and Sciences
  Erciyes University
  38039 Kayseri
  Turkey
;
_publ_contact_author_email     akkurt@erciyes.edu.tr
_publ_contact_author_fax     '+90-352-4374933'
_publ_contact_author_phone     '+90-352-4374901 ext. 33106'
_publ_section_title
;
1-Benzyl-3-[(trimethylsilyl)methyl]benzimidazolium chloride monohydrate
;
loop_
    _publ_author_name
    _publ_author_footnote
    _publ_author_address
    'Mehmet Akkurt' .
; Department of Physics
  Faculty of Arts and Sciences
  Erciyes University
  38039 Kayseri
  Turkey
;
    '\'Ismail \,Celik' .
; Department of Physics
  Faculty of Arts and Sciences
  Cumhuriyet University
  58140 Sivas
  Turkey
;
    'Hasan K\"u\,c\"ukbay' .
;
  Department of Chemistry
  Faculty of Arts and Sciences
  \'In\"on\"u University
  44280 Malatya
  Turkey
;
    'Nihat \,Sireci' .
;
  Department of Chemistry
  Faculty of Arts and Sciences
  Ad\?iyaman University
  02040 Ad\?iyaman
  Turkey
;
    'Orhan B\"uy\"ukg\"ung\"or' .
;
   Department of Physics
   Faculty of Arts and Sciences
   Ondokuz May\?is University
   55139 Samsun
   Turkey
;
data_I
_chemical_name_systematic
;
1-Benzyl-3-[(trimethylsilyl)methyl]benzimidazolium chloride monohydrate
;
_chemical_name_common     ?
_chemical_formula_moiety     'C18 H23 N2 Si +, Cl -, H2 O'
_chemical_formula_sum     'C18 H25 Cl N2 O Si'
_chemical_formula_structural     ?
_chemical_formula_iupac     'C18 H23 N2 Si +, Cl -, H2 O'
_chemical_formula_weight     348.94
_chemical_melting_point     ?
_symmetry_cell_setting     triclinic
_symmetry_space_group_name_H-M     'P -1'
_symmetry_space_group_name_Hall     '-P 1'
loop_
    _symmetry_equiv_pos_site_id
    _symmetry_equiv_pos_as_xyz
    1 x,y,z
    2 -x,-y,-z
_cell_length_a     9.3592(7)
_cell_length_b     10.9500(9)
_cell_length_c     11.0522(8)
_cell_angle_alpha     117.594(6)
_cell_angle_beta     103.295(6)
_cell_angle_gamma     92.094(6)
_cell_volume     963.39(15)
_cell_formula_units_Z     2
_cell_measurement_reflns_used     28124
_cell_measurement_theta_min     2.13
_cell_measurement_theta_max     28.04
_cell_measurement_temperature     296
_cell_special_details
;
;
_exptl_crystal_description     'prism'
_exptl_crystal_colour     'colourless'
_exptl_crystal_size_max     0.570
_exptl_crystal_size_mid     0.497
_exptl_crystal_size_min     0.360
_exptl_crystal_size_rad     ?
_exptl_crystal_density_diffrn     1.203
_exptl_crystal_density_meas     ?
_exptl_crystal_density_method     'Not Measured'
_exptl_crystal_F_000     372
loop_
    _exptl_crystal_face_index_h
    _exptl_crystal_face_index_k
    _exptl_crystal_face_index_l
    _exptl_crystal_face_perp_dist
    0 0 -1 0.1370
    0 0 1 0.2040
    0 1 0 0.2010
    5 -3 2 0.2680
    -11 3 1 0.3240
    -1 -2 2 0.3970
    -3 6 2 0.2400
    -1 -3 6 0.3100
    -3 1 4 0.3290
    -7 5 1 0.3170
    -1 -9 4 0.2960
    -4 -5 2 0.3510
    1 -3 1 0.3070
    1 3 -4 0.3050
    2 0 -1 0.3570
    3 2 -2 0.3740
_exptl_absorpt_coefficient_mu     0.266
_exptl_absorpt_correction_type     integration
_exptl_absorpt_process_details     '(X-RED32; Stoe & Cie, 2002)'
_exptl_absorpt_correction_T_min     0.859
_exptl_absorpt_correction_T_max     0.909
_exptl_special_details
;
;
_diffrn_ambient_temperature     296
_diffrn_radiation_type     'Mo K\a'
_diffrn_radiation_wavelength     0.71073
_diffrn_radiation_monochromator     'plane graphite'
_diffrn_measurement_device_type     'Stoe IPDS 2'
_diffrn_measurement_device     '2-circle goniometer'
_diffrn_measurement_method     '\w scans'
_diffrn_detector_area_resol_mean     6.67
_diffrn_reflns_number     12149
_diffrn_reflns_av_R_equivalents     0.0290
_diffrn_reflns_av_sigmaI/netI     0.0227
_diffrn_reflns_theta_min     2.13
_diffrn_reflns_theta_max     26.50
_diffrn_reflns_theta_full     26.50
_diffrn_measured_fraction_theta_max     0.997
_diffrn_measured_fraction_theta_full     0.997
_diffrn_reflns_limit_h_min     -11
_diffrn_reflns_limit_h_max     11
_diffrn_reflns_limit_k_min     -13
_diffrn_reflns_limit_k_max     12
_diffrn_reflns_limit_l_min     -13
_diffrn_reflns_limit_l_max     13
_diffrn_reflns_reduction_process
;
;
_refine_special_details
;
Refinement on <i>F</i>^2^ for ALL reflections except those flagged by the user
for potential systematic errors. Weighted <i>R</i>-factors <i>wR</i> and all
goodnesses of fit <i>S</i> are based on <i>F</i>^2^, conventional
<i>R</i>-factors <i>R</i> are based on <i>F</i>, with <i>F</i> set to zero for
negative <i>F</i>^2^. The observed criterion of <i>F</i>^2^ > \s(<i>F</i>^2^)
is used only for calculating -<i>R</i>-factor-obs <i>etc</i>. and is not
relevant to the choice of reflections for refinement. <i>R</i>-factors based
on <i>F</i>^2^ are statistically about twice as large as those based on
<i>F</i>, and <i>R</i>-factors based on ALL data will be even larger.
;
_reflns_number_total     3987
_reflns_number_gt     3241
_reflns_threshold_expression     I>2\s(I)
_refine_ls_structure_factor_coef     Fsqd
_refine_ls_matrix_type     full
_refine_ls_R_factor_all     0.0620
_refine_ls_R_factor_gt     0.0485
_refine_ls_wR_factor_gt     0.1275
_refine_ls_wR_factor_ref     0.1348
_refine_ls_goodness_of_fit_ref     1.074
_refine_ls_restrained_S_all     1.074
_refine_ls_number_reflns     3987
_refine_ls_number_parameters     211
_refine_ls_number_restraints     0
_refine_ls_hydrogen_treatment     constr
_refine_ls_weighting_scheme     calc
_refine_ls_weighting_details
         'calc w=1/[\s^2^(Fo^2^)+(0.0637P)^2^+0.2683P] where P=(Fo^2^+2Fc^2^)/3'
_atom_sites_solution_hydrogens     geom
_atom_sites_solution_primary     direct
_atom_sites_solution_secondary     difmap
_refine_ls_shift/su_max     0.000
_refine_ls_shift/su_mean     0.000
_refine_diff_density_max     0.316
_refine_diff_density_min     -0.316
_refine_ls_extinction_method     none
_refine_ls_extinction_coef     ?
loop_
    _atom_type_symbol
    _atom_type_description
    _atom_type_scat_dispersion_real
    _atom_type_scat_dispersion_imag
    _atom_type_scat_source
    Si Si 0.0817 0.0704 'International Tables Vol C Tables 4.2.6.8 and 6.1.1.4'
    O O 0.0106 0.0060 'International Tables Vol C Tables 4.2.6.8 and 6.1.1.4'
    N N 0.0061 0.0033 'International Tables Vol C Tables 4.2.6.8 and 6.1.1.4'
    Cl Cl 0.1484 0.1585 'International Tables Vol C Tables 4.2.6.8 and 6.1.1.4'
    H H 0.0000 0.0000 'International Tables Vol C Tables 4.2.6.8 and 6.1.1.4'
    C C 0.0033 0.0016 'International Tables Vol C Tables 4.2.6.8 and 6.1.1.4'
_computing_data_collection     'X-AREA (Stoe & Cie, 2002)'
_computing_cell_refinement     'X-AREA (Stoe & Cie, 2002)'
_computing_data_reduction     'X-RED32 (Stoe & Cie, 2002)'
_computing_structure_solution     'SIR97 (Altomare <i>et al.</i>, 1999)'
_computing_structure_refinement     'SHELXL97 (Sheldrick, 2008)'
_computing_molecular_graphics
;
ORTEPIII (Burnett & Johnson, 1996), ORTEP-3 for Windows (Farrugia,
1997) and
PLATON (Spek, 2009)
;
_computing_publication_material     'WinGX (Farrugia, 1999)'
loop_
    _atom_site_type_symbol
    _atom_site_label
    _atom_site_fract_x
    _atom_site_fract_y
    _atom_site_fract_z
    _atom_site_U_iso_or_equiv
    _atom_site_adp_type
    _atom_site_calc_flag
    _atom_site_refinement_flags
    _atom_site_occupancy
    _atom_site_disorder_assembly
    _atom_site_disorder_group
    Si Si1 0.53328(7) 0.20172(7) 0.79168(6) 0.05705(19) Uani d . 1 . .
    N N1 0.72385(17) 0.36741(17) 0.52896(17) 0.0466(4) Uani d . 1 . .
    N N2 0.59349(17) 0.36730(17) 0.66907(17) 0.0466(4) Uani d . 1 . .
    C C1 0.4923(2) 0.33506(19) 0.54087(19) 0.0428(4) Uani d . 1 . .
    C C2 0.3377(2) 0.3101(2) 0.4971(2) 0.0521(5) Uani d . 1 . .
    H H2 0.2816 0.3104 0.5566 0.063 Uiso calc R 1 . .
    C C3 0.2721(2) 0.2847(2) 0.3611(2) 0.0587(5) Uani d . 1 . .
    H H3 0.1688 0.2667 0.3276 0.070 Uiso calc R 1 . .
    C C4 0.3560(2) 0.2853(3) 0.2717(2) 0.0592(5) Uani d . 1 . .
    H H4 0.3071 0.2682 0.1806 0.071 Uiso calc R 1 . .
    C C5 0.5084(2) 0.3104(2) 0.3150(2) 0.0532(5) Uani d . 1 . .
    H H5 0.5641 0.3111 0.2555 0.064 Uiso calc R 1 . .
    C C6 0.57570(19) 0.33479(19) 0.4512(2) 0.0432(4) Uani d . 1 . .
    C C7 0.7293(2) 0.3855(2) 0.6574(2) 0.0505(5) Uani d . 1 . .
    H H7 0.8165 0.4079 0.7293 0.061 Uiso calc R 1 . .
    C C8 0.8534(2) 0.3833(2) 0.4794(2) 0.0547(5) Uani d . 1 . .
    H H8A 0.9413 0.4273 0.5602 0.066 Uiso calc R 1 . .
    H H8B 0.8371 0.4442 0.4377 0.066 Uiso calc R 1 . .
    C C9 0.8803(2) 0.2461(2) 0.3720(2) 0.0510(5) Uani d . 1 . .
    C C10 0.8520(3) 0.2111(3) 0.2308(3) 0.0717(7) Uani d . 1 . .
    H H10 0.8171 0.2741 0.2014 0.086 Uiso calc R 1 . .
    C C11 0.8748(3) 0.0831(4) 0.1329(3) 0.0935(10) Uani d . 1 . .
    H H11 0.8546 0.0600 0.0377 0.112 Uiso calc R 1 . .
    C C12 0.9272(3) -0.0100(3) 0.1753(4) 0.0947(10) Uani d . 1 . .
    H H12 0.9404 -0.0970 0.1089 0.114 Uiso calc R 1 . .
    C C13 0.9600(3) 0.0255(3) 0.3158(4) 0.0909(10) Uani d . 1 . .
    H H13 0.9980 -0.0367 0.3451 0.109 Uiso calc R 1 . .
    C C14 0.9372(3) 0.1527(3) 0.4141(3) 0.0700(7) Uani d . 1 . .
    H H14 0.9602 0.1760 0.5095 0.084 Uiso calc R 1 . .
    C C15 0.5549(3) 0.3754(2) 0.7947(2) 0.0549(5) Uani d . 1 . .
    H H15A 0.4625 0.4122 0.8003 0.066 Uiso calc R 1 . .
    H H15B 0.6320 0.4406 0.8796 0.066 Uiso calc R 1 . .
    C C16 0.3837(3) 0.0757(3) 0.6328(3) 0.0812(8) Uani d . 1 . .
    H H16A 0.4063 0.0662 0.5487 0.122 Uiso calc R 1 . .
    H H16B 0.2907 0.1090 0.6377 0.122 Uiso calc R 1 . .
    H H16C 0.3767 -0.0135 0.6297 0.122 Uiso calc R 1 . .
    C C17 0.4849(4) 0.2374(4) 0.9569(3) 0.1001(10) Uani d . 1 . .
    H H17A 0.4744 0.1524 0.9619 0.150 Uiso calc R 1 . .
    H H17B 0.3928 0.2732 0.9569 0.150 Uiso calc R 1 . .
    H H17C 0.5624 0.3050 1.0376 0.150 Uiso calc R 1 . .
    C C18 0.7121(3) 0.1391(3) 0.7877(3) 0.0899(9) Uani d . 1 . .
    H H18A 0.7028 0.0478 0.7796 0.135 Uiso calc R 1 . .
    H H18B 0.7869 0.2023 0.8737 0.135 Uiso calc R 1 . .
    H H18C 0.7403 0.1344 0.7076 0.135 Uiso calc R 1 . .
    O O1 0.9113(3) 0.6314(2) 0.9603(2) 0.1024(7) Uani d . 1 . .
    H H1A 0.9910 0.6000 0.9420 0.154 Uiso d R 1 . .
    H H1B 0.9090 0.6350 1.0380 0.154 Uiso d R 1 . .
    Cl Cl1 1.14370(9) 0.44812(10) 0.80296(8) 0.0961(3) Uani d . 1 . .
loop_
    _atom_site_aniso_label
    _atom_site_aniso_U_11
    _atom_site_aniso_U_22
    _atom_site_aniso_U_33
    _atom_site_aniso_U_12
    _atom_site_aniso_U_13
    _atom_site_aniso_U_23
    Si1 0.0616(4) 0.0668(4) 0.0477(3) 0.0106(3) 0.0191(3) 0.0301(3)
    N1 0.0349(8) 0.0565(9) 0.0533(9) 0.0048(7) 0.0145(7) 0.0295(8)
    N2 0.0448(9) 0.0524(9) 0.0460(8) 0.0074(7) 0.0162(7) 0.0251(7)
    C1 0.0401(9) 0.0458(9) 0.0466(9) 0.0086(7) 0.0162(8) 0.0238(8)
    C2 0.0404(10) 0.0611(12) 0.0632(12) 0.0110(9) 0.0240(9) 0.0324(10)
    C3 0.0358(10) 0.0717(14) 0.0673(13) 0.0081(9) 0.0120(9) 0.0339(11)
    C4 0.0471(12) 0.0770(14) 0.0527(11) 0.0088(10) 0.0087(9) 0.0333(11)
    C5 0.0486(11) 0.0686(13) 0.0516(11) 0.0106(9) 0.0193(9) 0.0340(10)
    C6 0.0343(9) 0.0484(10) 0.0507(10) 0.0068(7) 0.0145(8) 0.0260(8)
    C7 0.0418(10) 0.0554(11) 0.0511(11) 0.0031(8) 0.0079(8) 0.0260(9)
    C8 0.0360(10) 0.0667(13) 0.0736(13) 0.0050(9) 0.0216(9) 0.0412(11)
    C9 0.0311(9) 0.0671(12) 0.0673(12) 0.0090(8) 0.0197(9) 0.0400(10)
    C10 0.0529(13) 0.1023(19) 0.0737(15) 0.0312(13) 0.0236(12) 0.0498(15)
    C11 0.0647(17) 0.126(3) 0.0702(17) 0.0308(17) 0.0212(14) 0.0299(17)
    C12 0.0684(18) 0.0793(19) 0.120(3) 0.0195(15) 0.0432(18) 0.0266(18)
    C13 0.087(2) 0.088(2) 0.146(3) 0.0402(16) 0.069(2) 0.077(2)
    C14 0.0671(15) 0.0864(17) 0.0943(18) 0.0279(13) 0.0444(14) 0.0631(15)
    C15 0.0599(12) 0.0622(12) 0.0420(10) 0.0129(10) 0.0203(9) 0.0217(9)
    C16 0.0781(18) 0.0771(17) 0.0790(17) -0.0077(13) 0.0151(14) 0.0347(14)
    C17 0.142(3) 0.111(2) 0.0703(17) 0.022(2) 0.0513(19) 0.0526(17)
    C18 0.0818(19) 0.093(2) 0.088(2) 0.0247(16) 0.0135(16) 0.0423(17)
    O1 0.1114(17) 0.0974(15) 0.0822(13) 0.0288(13) 0.0144(12) 0.0355(12)
    Cl1 0.0818(5) 0.1278(7) 0.0780(5) 0.0348(4) 0.0259(4) 0.0465(4)
_geom_special_details
;
 All esds (except the esd in the dihedral angle between two l.s. planes)
 are estimated using the full covariance matrix.  The cell esds are taken
 into account individually in the estimation of esds in distances, angles
 and torsion angles; correlations between esds in cell parameters are only
 used when they are defined by crystal symmetry.  An approximate (isotropic)
 treatment of cell esds is used for estimating esds involving l.s. planes.
;
loop_
    _geom_bond_atom_site_label_1
    _geom_bond_atom_site_label_2
    _geom_bond_site_symmetry_2
    _geom_bond_distance
    _geom_bond_publ_flag
    Si1 C18 . 1.834(3) ?
    Si1 C17 . 1.850(3) ?
    Si1 C16 . 1.852(3) ?
    Si1 C15 . 1.890(2) ?
    N1 C7 . 1.328(3) ?
    N1 C6 . 1.386(2) ?
    N1 C8 . 1.476(2) ?
    N2 C7 . 1.324(2) ?
    N2 C1 . 1.387(2) ?
    N2 C15 . 1.478(2) ?
    C1 C2 . 1.389(3) ?
    C1 C6 . 1.394(2) ?
    C2 C3 . 1.374(3) ?
    C2 H2 . 0.9300 ?
    C3 C4 . 1.398(3) ?
    C3 H3 . 0.9300 ?
    C4 C5 . 1.369(3) ?
    C4 H4 . 0.9300 ?
    C5 C6 . 1.384(3) ?
    C5 H5 . 0.9300 ?
    C7 H7 . 0.9300 ?
    C8 C9 . 1.497(3) ?
    C8 H8A . 0.9700 ?
    C8 H8B . 0.9700 ?
    C9 C10 . 1.378(3) ?
    C9 C14 . 1.383(3) ?
    C10 C11 . 1.380(4) ?
    C10 H10 . 0.9300 ?
    C11 C12 . 1.368(5) ?
    C11 H11 . 0.9300 ?
    C12 C13 . 1.367(5) ?
    C12 H12 . 0.9300 ?
    C13 C14 . 1.376(4) ?
    C13 H13 . 0.9300 ?
    C14 H14 . 0.9300 ?
    C15 H15A . 0.9700 ?
    C15 H15B . 0.9700 ?
    C16 H16A . 0.9600 ?
    C16 H16B . 0.9600 ?
    C16 H16C . 0.9600 ?
    C17 H17A . 0.9600 ?
    C17 H17B . 0.9600 ?
    C17 H17C . 0.9600 ?
    C18 H18A . 0.9600 ?
    C18 H18B . 0.9600 ?
    C18 H18C . 0.9600 ?
    O1 H1A . 0.8598 ?
    O1 H1B . 0.8466 ?
loop_
    _geom_angle_atom_site_label_1
    _geom_angle_atom_site_label_2
    _geom_angle_atom_site_label_3
    _geom_angle_site_symmetry_1
    _geom_angle_site_symmetry_3
    _geom_angle
    _geom_angle_publ_flag
    C18 Si1 C17 . . 111.82(16) ?
    C18 Si1 C16 . . 110.58(15) ?
    C17 Si1 C16 . . 110.93(16) ?
    C18 Si1 C15 . . 107.44(14) ?
    C17 Si1 C15 . . 105.86(13) ?
    C16 Si1 C15 . . 110.04(12) ?
    C7 N1 C6 . . 108.20(15) ?
    C7 N1 C8 . . 125.70(17) ?
    C6 N1 C8 . . 126.08(16) ?
    C7 N2 C1 . . 108.16(15) ?
    C7 N2 C15 . . 126.39(17) ?
    C1 N2 C15 . . 125.43(16) ?
    N2 C1 C2 . . 131.97(17) ?
    N2 C1 C6 . . 106.56(16) ?
    C2 C1 C6 . . 121.45(18) ?
    C3 C2 C1 . . 116.40(18) ?
    C3 C2 H2 . . 121.8 ?
    C1 C2 H2 . . 121.8 ?
    C2 C3 C4 . . 122.03(19) ?
    C2 C3 H3 . . 119.0 ?
    C4 C3 H3 . . 119.0 ?
    C5 C4 C3 . . 121.6(2) ?
    C5 C4 H4 . . 119.2 ?
    C3 C4 H4 . . 119.2 ?
    C4 C5 C6 . . 116.92(18) ?
    C4 C5 H5 . . 121.5 ?
    C6 C5 H5 . . 121.5 ?
    C5 C6 N1 . . 131.92(17) ?
    C5 C6 C1 . . 121.62(17) ?
    N1 C6 C1 . . 106.41(16) ?
    N2 C7 N1 . . 110.68(17) ?
    N2 C7 H7 . . 124.7 ?
    N1 C7 H7 . . 124.7 ?
    N1 C8 C9 . . 112.22(16) ?
    N1 C8 H8A . . 109.2 ?
    C9 C8 H8A . . 109.2 ?
    N1 C8 H8B . . 109.2 ?
    C9 C8 H8B . . 109.2 ?
    H8A C8 H8B . . 107.9 ?
    C10 C9 C14 . . 118.7(2) ?
    C10 C9 C8 . . 121.3(2) ?
    C14 C9 C8 . . 120.0(2) ?
    C9 C10 C11 . . 120.5(3) ?
    C9 C10 H10 . . 119.8 ?
    C11 C10 H10 . . 119.8 ?
    C12 C11 C10 . . 120.2(3) ?
    C12 C11 H11 . . 119.9 ?
    C10 C11 H11 . . 119.9 ?
    C13 C12 C11 . . 119.7(3) ?
    C13 C12 H12 . . 120.1 ?
    C11 C12 H12 . . 120.1 ?
    C12 C13 C14 . . 120.4(3) ?
    C12 C13 H13 . . 119.8 ?
    C14 C13 H13 . . 119.8 ?
    C13 C14 C9 . . 120.4(3) ?
    C13 C14 H14 . . 119.8 ?
    C9 C14 H14 . . 119.8 ?
    N2 C15 Si1 . . 113.64(13) ?
    N2 C15 H15A . . 108.8 ?
    Si1 C15 H15A . . 108.8 ?
    N2 C15 H15B . . 108.8 ?
    Si1 C15 H15B . . 108.8 ?
    H15A C15 H15B . . 107.7 ?
    Si1 C16 H16A . . 109.5 ?
    Si1 C16 H16B . . 109.5 ?
    H16A C16 H16B . . 109.5 ?
    Si1 C16 H16C . . 109.5 ?
    H16A C16 H16C . . 109.5 ?
    H16B C16 H16C . . 109.5 ?
    Si1 C17 H17A . . 109.5 ?
    Si1 C17 H17B . . 109.5 ?
    H17A C17 H17B . . 109.5 ?
    Si1 C17 H17C . . 109.5 ?
    H17A C17 H17C . . 109.5 ?
    H17B C17 H17C . . 109.5 ?
    Si1 C18 H18A . . 109.5 ?
    Si1 C18 H18B . . 109.5 ?
    H18A C18 H18B . . 109.5 ?
    Si1 C18 H18C . . 109.5 ?
    H18A C18 H18C . . 109.5 ?
    H18B C18 H18C . . 109.5 ?
    H1A O1 H1B . . 107.0 ?
loop_
    _geom_torsion_atom_site_label_1
    _geom_torsion_atom_site_label_2
    _geom_torsion_atom_site_label_3
    _geom_torsion_atom_site_label_4
    _geom_torsion_site_symmetry_1
    _geom_torsion_site_symmetry_2
    _geom_torsion_site_symmetry_3
    _geom_torsion_site_symmetry_4
    _geom_torsion
    _geom_torsion_publ_flag
    C7 N2 C1 C2 . . . . -178.0(2) ?
    C15 N2 C1 C2 . . . . 3.6(3) ?
    C7 N2 C1 C6 . . . . 0.1(2) ?
    C15 N2 C1 C6 . . . . -178.27(17) ?
    N2 C1 C2 C3 . . . . 178.1(2) ?
    C6 C1 C2 C3 . . . . 0.2(3) ?
    C1 C2 C3 C4 . . . . -0.6(3) ?
    C2 C3 C4 C5 . . . . 0.4(4) ?
    C3 C4 C5 C6 . . . . 0.2(3) ?
    C4 C5 C6 N1 . . . . -177.7(2) ?
    C4 C5 C6 C1 . . . . -0.6(3) ?
    C7 N1 C6 C5 . . . . 177.7(2) ?
    C8 N1 C6 C5 . . . . -0.7(3) ?
    C7 N1 C6 C1 . . . . 0.3(2) ?
    C8 N1 C6 C1 . . . . -178.13(17) ?
    N2 C1 C6 C5 . . . . -177.97(18) ?
    C2 C1 C6 C5 . . . . 0.4(3) ?
    N2 C1 C6 N1 . . . . -0.2(2) ?
    C2 C1 C6 N1 . . . . 178.10(18) ?
    C1 N2 C7 N1 . . . . 0.1(2) ?
    C15 N2 C7 N1 . . . . 178.44(17) ?
    C6 N1 C7 N2 . . . . -0.3(2) ?
    C8 N1 C7 N2 . . . . 178.18(18) ?
    C7 N1 C8 C9 . . . . 109.6(2) ?
    C6 N1 C8 C9 . . . . -72.2(2) ?
    N1 C8 C9 C10 . . . . 108.7(2) ?
    N1 C8 C9 C14 . . . . -72.5(2) ?
    C14 C9 C10 C11 . . . . 2.3(4) ?
    C8 C9 C10 C11 . . . . -178.8(2) ?
    C9 C10 C11 C12 . . . . -0.5(4) ?
    C10 C11 C12 C13 . . . . -1.5(5) ?
    C11 C12 C13 C14 . . . . 1.7(5) ?
    C12 C13 C14 C9 . . . . 0.2(4) ?
    C10 C9 C14 C13 . . . . -2.2(3) ?
    C8 C9 C14 C13 . . . . 179.0(2) ?
    C7 N2 C15 Si1 . . . . -91.7(2) ?
    C1 N2 C15 Si1 . . . . 86.4(2) ?
    C18 Si1 C15 N2 . . . . 60.61(19) ?
    C17 Si1 C15 N2 . . . . -179.77(18) ?
    C16 Si1 C15 N2 . . . . -59.84(19) ?
loop_
    _geom_hbond_atom_site_label_D
    _geom_hbond_atom_site_label_H
    _geom_hbond_atom_site_label_A
    _geom_hbond_site_symmetry_A
    _geom_hbond_distance_DH
    _geom_hbond_distance_HA
    _geom_hbond_distance_DA
    _geom_hbond_angle_DHA
    O1 H1A Cl1 . 0.86 2.45 3.257(2) 157.4
    O1 H1B Cl1 2_767 0.85 2.45 3.250(3) 157.7
    C7 H7 O1 . 0.93 2.51 3.170(3) 128.1
    C8 H8A Cl1 . 0.97 2.81 3.703(2) 153.2
    C3 H3 Cg3 1_455 0.93 2.69 3.526(2) 151.0
