# Supplementary material for: 1-Benzyl-3-[(trimethyl­sil­yl)meth­yl]benzimidazolium chloride monohydrate
Source: Acta Crystallogr Sect E Struct Rep Online. 2010 Jun 26;66(Pt 7):o1770–1. doi: 10.1107/S1600536810024128 (PMC3007035; doi:10.1107/S1600536810024128)
Supplement: Supplementary file 2 [file e-66-o1770-Isup2.hkl]

# 
# h,k,l, Fc-squared, Fo-squared, sigma(Fo-squared) and status flag 
# 
data_I
_shelx_title ' NS107' 
_shelx_refln_list_code          4 
_shelx_F_calc_maximum      100.08 
_exptl_crystal_F_000       372.00 
_reflns_d_resolution_high  0.7965 
 
loop_ 
 _symmetry_equiv_pos_as_xyz 
 'x, y, z' 
 '-x, -y, -z' 
 
_cell_length_a     9.3592 
_cell_length_b    10.9500 
_cell_length_c    11.0522 
_cell_angle_alpha 117.594 
_cell_angle_beta  103.295 
_cell_angle_gamma  92.094 
 
_shelx_F_squared_multiplier     1.000 
 
loop_ 
 _refln_index_h 
 _refln_index_k 
 _refln_index_l 
 _refln_F_squared_calc 
 _refln_F_squared_meas 
 _refln_F_squared_sigma 
 _refln_observed_status 
   1   0   0      646.65      654.37      9.06 o 
   2   0   0     1401.91     1414.17      9.01 o 
   3   0   0     1607.57     1623.55     10.79 o 
   4   0   0      191.44      200.56      3.11 o 
   5   0   0     1032.78     1109.77      3.29 o 
   6   0   0        6.63        5.81      1.27 o 
   7   0   0      177.63      186.67      1.69 o 
   8   0   0       61.51       55.78      1.93 o 
   9   0   0       42.69       36.28      1.34 o 
  10   0   0       21.36       23.77      1.33 o 
  11   0   0        0.50        0.50      1.48 o 
 -11   1   0        1.17        1.97      1.50 o 
 -10   1   0        1.37        5.43      1.41 o 
  -9   1   0        0.74        0.00      1.24 o 
  -8   1   0       74.72       69.96      1.38 o 
  -7   1   0      251.65      254.20      1.92 o 
  -6   1   0      221.86      220.15      1.82 o 
  -5   1   0      349.03      347.98      6.23 o 
  -4   1   0     1393.90     1425.93     22.56 o 
  -3   1   0       97.55       94.44      1.84 o 
  -2   1   0      108.32      110.53      1.81 o 
  -1   1   0       40.23       63.30      1.68 o 
   0   1   0     1580.36     1861.04      8.17 o 
   1   1   0     1905.55     1901.68     63.19 o 
   2   1   0      801.27      841.68     21.71 o 
   3   1   0     2033.78     2104.04     35.09 o 
   4   1   0      227.88      270.98      4.33 o 
   5   1   0      514.22      532.01      8.51 o 
   6   1   0      437.42      415.00      3.57 o 
   7   1   0       74.98       74.95      1.49 o 
   8   1   0        0.01        0.17      1.19 o 
   9   1   0       12.78       10.88      1.28 o 
  10   1   0        2.34        2.03      1.24 o 
  11   1   0        5.79        8.55      1.55 o 
 -11   2   0        6.84        8.98      1.46 o 
 -10   2   0        0.01        1.53      1.28 o 
  -9   2   0       64.60       62.78      2.75 o 
  -8   2   0       54.93       56.53      1.55 o 
  -7   2   0       17.19       17.83      1.34 o 
  -6   2   0        1.26        0.77      1.26 o 
  -5   2   0      648.95      689.15     10.20 o 
  -4   2   0     1766.53     1854.50     32.32 o 
  -3   2   0        3.75        6.00      1.12 o 
  -2   2   0     3948.68     4096.51     73.20 o 
  -1   2   0     3599.10     3564.33     49.95 o 
   0   2   0     1757.39     1784.22      8.76 o 
   1   2   0     5335.23     5326.40    228.31 o 
   2   2   0      912.02      986.39     34.09 o 
   3   2   0      347.27      322.33      9.57 o 
   4   2   0        3.70        2.55      0.93 o 
   5   2   0       22.44       14.63      1.00 o 
   6   2   0       64.75       68.48      1.12 o 
   7   2   0      114.35       94.00      2.29 o 
   8   2   0      128.03      110.45      1.57 o 
   9   2   0        6.29        6.60      1.26 o 
  10   2   0        0.03        0.61      1.47 o 
 -11   3   0        3.10        4.24      1.35 o 
 -10   3   0       20.60       20.24      1.42 o 
  -9   3   0        0.22        0.01      1.30 o 
  -8   3   0       22.24       26.80      1.05 o 
  -7   3   0        0.03        0.93      1.14 o 
  -6   3   0      245.29      218.70      3.64 o 
  -5   3   0      104.05      115.74      2.49 o 
  -4   3   0      175.72      158.54      2.80 o 
  -3   3   0     2130.31     2134.52     42.25 o 
  -2   3   0     1543.67     1776.12     38.54 o 
  -1   3   0     1246.49     1466.09      4.22 o 
   0   3   0     2195.43     2446.53     26.86 o 
   1   3   0       30.56       41.54      1.37 o 
   2   3   0      390.32      384.57     15.02 o 
   3   3   0       11.57       15.89      1.63 o 
   4   3   0      157.83      170.18      5.12 o 
   5   3   0       27.24       28.36      1.14 o 
   6   3   0       14.00       11.51      0.96 o 
   7   3   0        6.06        3.59      0.98 o 
   8   3   0       42.66       41.13      1.29 o 
   9   3   0       21.06       20.53      1.32 o 
  10   3   0        0.03       -0.36      1.50 o 
 -11   4   0        0.11        1.61      1.50 o 
 -10   4   0       64.32       65.76      1.54 o 
  -9   4   0       45.70       45.30      3.40 o 
  -8   4   0       44.65       47.67      1.16 o 
  -7   4   0        0.02        0.21      0.98 o 
  -6   4   0      188.40      214.37      2.71 o 
  -5   4   0       99.60       84.53      1.50 o 
  -4   4   0       42.68       57.97      1.12 o 
  -3   4   0       75.45       93.01      3.24 o 
  -2   4   0      263.27      252.77      5.08 o 
  -1   4   0      451.47      504.22      5.19 o 
   0   4   0      364.90      395.56      3.71 o 
   1   4   0        7.95        5.18      1.17 o 
   2   4   0      614.20      597.27     19.13 o 
   3   4   0       30.03       23.25      0.99 o 
   4   4   0       61.14       69.00      4.79 o 
   5   4   0       40.18       38.17      1.16 o 
   6   4   0       60.93       56.86      1.89 o 
   7   4   0      102.36      107.79      2.21 o 
   8   4   0       38.41       39.54      1.50 o 
   9   4   0        0.01       -0.09      1.73 o 
  10   4   0        7.14        7.02      2.31 o 
 -11   5   0        4.46        3.27      1.72 o 
 -10   5   0       29.02       29.78      1.29 o 
  -9   5   0        4.51        4.10      1.15 o 
  -8   5   0       42.33       42.13      1.12 o 
  -7   5   0       17.70       17.81      0.96 o 
  -6   5   0      111.73      111.90      2.43 o 
  -5   5   0        0.06        1.84      1.21 o 
  -4   5   0        7.50       10.93      1.06 o 
  -3   5   0      165.96      161.77      2.41 o 
  -2   5   0        3.91        3.80      0.99 o 
  -1   5   0      948.28     1007.52      9.90 o 
   0   5   0      312.94      306.84      2.29 o 
   1   5   0      171.28      166.77      2.29 o 
   2   5   0      499.43      465.33     16.55 o 
   3   5   0      196.02      183.28      8.11 o 
   4   5   0       87.75       91.34      1.93 o 
   5   5   0       34.41       32.67      1.08 o 
   6   5   0        0.64        0.22      1.10 o 
   7   5   0       40.50       37.71      1.50 o 
   8   5   0       58.23       53.92      2.32 o 
   9   5   0        0.15        1.12      2.16 o 
 -10   6   0        3.83        3.12      1.64 o 
  -9   6   0      123.82      118.49      3.71 o 
  -8   6   0      128.85      118.05      2.13 o 
  -7   6   0      118.09      130.62      3.16 o 
  -6   6   0      111.50       97.88      3.19 o 
  -5   6   0        0.62        1.24      1.13 o 
  -4   6   0      535.79      517.06     10.21 o 
  -3   6   0        0.10        0.70      0.95 o 
  -2   6   0      364.23      377.53      8.13 o 
  -1   6   0     1080.67     1142.35     10.45 o 
   0   6   0       36.04       50.90      1.22 o 
   1   6   0      178.70      199.92      1.65 o 
   2   6   0       13.73       15.22      1.01 o 
   3   6   0       22.91       19.49      1.25 o 
   4   6   0        1.14        1.80      1.19 o 
   5   6   0        0.01       -0.69      0.98 o 
   6   6   0       68.03       68.15      1.32 o 
   7   6   0        1.30        1.66      1.14 o 
   8   6   0        0.17        1.24      1.17 o 
 -10   7   0        0.06        1.11      1.40 o 
  -9   7   0        0.86        1.40      1.23 o 
  -8   7   0        3.04        3.80      1.20 o 
  -7   7   0       70.25       62.80      1.24 o 
  -6   7   0        8.49       10.25      1.38 o 
  -5   7   0      104.47      105.10      5.81 o 
  -4   7   0        0.83        2.49      0.92 o 
  -3   7   0       45.03       42.63      1.08 o 
  -2   7   0       19.58       17.13      0.97 o 
  -1   7   0      500.08      469.88     12.87 o 
   0   7   0       86.22       95.04      2.06 o 
   1   7   0       16.34       12.96      1.23 o 
   2   7   0      145.67      143.53      8.85 o 
   3   7   0      103.83      106.67      5.43 o 
   4   7   0       14.10       13.81      0.96 o 
   5   7   0       14.54       17.43      1.01 o 
   6   7   0       18.25       18.04      1.22 o 
   7   7   0        0.65        0.42      1.11 o 
   8   7   0        4.13        3.94      1.28 o 
  -9   8   0        1.62        2.61      1.21 o 
  -8   8   0        8.93       12.48      1.12 o 
  -7   8   0        4.50        5.73      1.12 o 
  -6   8   0      167.44      170.30      3.94 o 
  -5   8   0        1.30        2.26      1.44 o 
  -4   8   0       27.30       23.07      1.14 o 
  -3   8   0       58.32       50.95      2.79 o 
  -2   8   0      130.18      126.50      2.08 o 
  -1   8   0       87.22       76.58      3.02 o 
   0   8   0        0.04        1.33      1.33 o 
   1   8   0       22.94       27.88      1.58 o 
   2   8   0        0.02        0.62      1.10 o 
   3   8   0        1.90        4.41      0.96 o 
   4   8   0        1.91        3.34      1.03 o 
   5   8   0        3.20        4.45      1.01 o 
   6   8   0        6.52        7.19      1.15 o 
   7   8   0       10.99        8.44      1.16 o 
  -9   9   0        4.01        2.90      1.28 o 
  -8   9   0       10.49       11.91      1.14 o 
  -7   9   0        3.42        4.77      1.07 o 
  -6   9   0        1.14        2.70      0.92 o 
  -5   9   0        0.40        1.70      1.26 o 
  -4   9   0       25.06       22.32      1.36 o 
  -3   9   0       23.63       16.31      1.24 o 
  -2   9   0      100.64       96.91      5.14 o 
  -1   9   0       47.31       38.68      1.33 o 
   0   9   0        1.76        1.47      1.76 o 
   1   9   0        6.03        6.53      1.54 o 
   2   9   0        5.97        4.92      1.22 o 
   3   9   0       24.73       23.85      1.03 o 
   4   9   0        8.48       10.88      1.07 o 
   5   9   0        3.74        5.45      1.01 o 
   6   9   0        4.26        5.15      1.10 o 
  -8  10   0        0.00        1.65      1.15 o 
  -7  10   0        4.44        2.29      1.08 o 
  -6  10   0        0.10        2.48      1.03 o 
  -5  10   0        1.20        2.02      0.95 o 
  -4  10   0        3.85        4.22      0.89 o 
  -3  10   0        1.70        1.70      1.19 o 
  -2  10   0        0.49        1.43      1.05 o 
  -1  10   0        4.22        4.73      1.93 o 
   0  10   0        2.20        2.48      1.11 o 
   1  10   0       14.16       15.86      2.70 o 
   2  10   0        0.31       -0.04      0.98 o 
   3  10   0        0.26        0.83      1.48 o 
   4  10   0        2.22        3.08      1.01 o 
  -6  11   0        0.00        2.29      1.25 o 
  -5  11   0        1.21        3.13      1.05 o 
  -4  11   0        2.20        3.57      0.99 o 
  -3  11   0        0.03        1.59      1.00 o 
  -2  11   0        0.03       -0.41      0.96 o 
  -1  11   0        0.12        2.06      0.89 o 
   0  11   0        3.92        4.54      0.98 o 
   1  11   0        0.78        2.88      0.83 o 
   2  11   0        1.80        3.33      1.08 o 
   3  11   0        0.30        2.77      1.11 o 
  -3  12   0        0.46        2.57      1.05 o 
  -2  12   0        8.56        7.10      1.08 o 
  -1  12   0        1.40        2.76      1.18 o 
   0  12   0        4.67        5.63      1.04 o 
  -1 -12   1        0.14        1.01      0.98 o 
   0 -12   1        3.04        4.01      1.30 o 
   1 -12   1       22.92       18.71      1.13 o 
   2 -12   1       59.65       54.09      3.16 o 
   3 -12   1       32.25       26.47      1.12 o 
   4 -12   1        0.05        1.58      0.98 o 
   5 -12   1        7.18        9.17      1.16 o 
  -4 -11   1        6.45        8.41      1.86 o 
  -3 -11   1        7.21        8.94      1.20 o 
  -2 -11   1        5.35       10.01      1.08 o 
  -1 -11   1        6.93        5.92      0.94 o 
   0 -11   1        2.16        5.56      1.19 o 
   1 -11   1        2.27        5.67      1.81 o 
   2 -11   1       12.05        9.58      0.99 o 
   3 -11   1        3.73        3.43      0.99 o 
   4 -11   1        0.18        0.65      0.97 o 
   5 -11   1        4.28        5.81      1.04 o 
   6 -11   1       10.66       10.17      1.09 o 
   7 -11   1        5.37        5.14      1.21 o 
  -5 -10   1        2.74        3.29      1.44 o 
  -4 -10   1        0.09        0.30      1.05 o 
  -3 -10   1        3.06        2.94      0.99 o 
  -2 -10   1       15.90       17.54      0.98 o 
  -1 -10   1        0.92        1.90      0.97 o 
   0 -10   1       13.42       15.80      1.17 o 
   1 -10   1       42.58       44.24      1.20 o 
   2 -10   1       18.14       17.28      0.95 o 
   3 -10   1        3.33        6.76      1.13 o 
   4 -10   1        2.10        2.62      1.03 o 
   5 -10   1        2.71        3.55      0.99 o 
   6 -10   1        0.63        2.17      0.96 o 
   7 -10   1        0.01        2.03      1.05 o 
   8 -10   1        0.08        2.23      1.15 o 
  -6  -9   1        4.98        4.53      1.13 o 
  -5  -9   1        1.84        3.05      1.05 o 
  -4  -9   1        3.58        2.13      1.43 o 
  -3  -9   1        8.31        9.60      1.00 o 
  -2  -9   1        0.04        1.21      1.17 o 
  -1  -9   1       59.84       66.91      1.35 o 
   0  -9   1        4.16        5.65      1.14 o 
   1  -9   1      277.91      271.18      1.91 o 
   2  -9   1        3.06        2.14      1.48 o 
   3  -9   1       15.16       19.51      0.91 o 
   4  -9   1       13.72       13.26      0.92 o 
   5  -9   1        4.93        4.25      0.96 o 
   6  -9   1       13.32       11.06      1.01 o 
   7  -9   1        4.87        5.60      1.08 o 
   8  -9   1        8.67        7.43      1.25 o 
   9  -9   1        2.98        3.45      1.32 o 
  -7  -8   1       54.97       49.37      2.79 o 
  -6  -8   1        5.01        6.96      1.02 o 
  -5  -8   1        0.00        0.48      0.97 o 
  -4  -8   1        0.04        0.51      0.96 o 
  -3  -8   1        1.06        1.64      0.92 o 
  -2  -8   1       15.52       17.41      1.00 o 
  -1  -8   1        5.12        4.59      1.01 o 
   0  -8   1       58.87       55.95      1.36 o 
   1  -8   1      233.07      218.45      1.56 o 
   2  -8   1      217.92      203.32      4.35 o 
   3  -8   1       18.54       17.41      1.02 o 
   4  -8   1       41.78       39.63      2.15 o 
   5  -8   1        9.22        9.37      0.97 o 
   6  -8   1       35.02       38.11      1.11 o 
   7  -8   1        8.09        8.94      1.07 o 
   8  -8   1       69.79       69.38      2.90 o 
   9  -8   1        6.50        7.38      1.29 o 
  -8  -7   1        1.58        3.19      1.24 o 
  -7  -7   1        0.02        1.40      1.03 o 
  -6  -7   1       14.17       13.80      1.05 o 
  -5  -7   1       17.36       15.81      1.03 o 
  -4  -7   1       80.93       75.00      2.66 o 
  -3  -7   1       11.72        9.81      1.01 o 
  -2  -7   1       18.12       15.28      1.50 o 
  -1  -7   1        8.25        7.53      1.04 o 
   0  -7   1        0.01       -1.24      1.52 o 
   1  -7   1      239.52      259.07      2.40 o 
   2  -7   1        2.05        1.28      1.54 o 
   3  -7   1      448.51      411.98      9.76 o 
   4  -7   1       11.32        9.11      0.97 o 
   5  -7   1      315.97      292.94      8.80 o 
   6  -7   1       18.05       17.27      1.07 o 
   7  -7   1       53.01       60.20      2.36 o 
   8  -7   1        2.17        2.16      1.26 o 
   9  -7   1       30.11       24.87      1.40 o 
  10  -7   1        4.99        4.52      1.63 o 
  -9  -6   1        3.08        2.62      2.02 o 
  -8  -6   1        5.68        5.18      1.23 o 
  -7  -6   1       11.88       13.06      1.09 o 
  -6  -6   1        0.31        0.97      1.05 o 
  -5  -6   1        0.49        1.95      0.94 o 
  -4  -6   1      545.85      550.65     10.86 o 
  -3  -6   1       69.60       64.60      2.03 o 
  -2  -6   1      217.25      205.84      7.08 o 
  -1  -6   1      667.39      672.56      3.57 o 
   0  -6   1      692.71      689.20      3.44 o 
   1  -6   1     2336.32     2421.11      6.14 o 
   2  -6   1      584.29      599.41      3.33 o 
   3  -6   1       19.19       21.58      1.01 o 
   4  -6   1        7.48        6.75      1.02 o 
   5  -6   1      125.98      134.83      3.26 o 
   6  -6   1       61.53       52.98      1.20 o 
   7  -6   1       27.81       30.13      1.22 o 
   8  -6   1       25.42       23.76      1.34 o 
   9  -6   1        3.53        5.71      1.45 o 
  10  -6   1       14.17        8.88      1.31 o 
  -9  -5   1        1.23        2.47      2.12 o 
  -8  -5   1        3.30        2.12      1.13 o 
  -7  -5   1        8.38        6.18      1.16 o 
  -6  -5   1       55.00       52.62      1.29 o 
  -5  -5   1      128.48      127.87      2.33 o 
  -4  -5   1       28.69       28.91      1.10 o 
  -3  -5   1      272.43      278.34      4.71 o 
  -2  -5   1      139.69      143.99      3.86 o 
  -1  -5   1      107.76      113.88      2.26 o 
   0  -5   1      272.62      282.66      2.61 o 
   1  -5   1     1275.57     1324.90      4.86 o 
   2  -5   1      529.56      544.29      3.38 o 
   3  -5   1        3.50        3.37      0.98 o 
   4  -5   1      517.62      485.89     14.40 o 
   5  -5   1      549.49      556.14     10.71 o 
   6  -5   1       22.08       22.11      1.14 o 
   7  -5   1       15.89       16.10      1.23 o 
   8  -5   1        0.29        0.22      1.32 o 
   9  -5   1       16.43       12.42      1.40 o 
  10  -5   1       22.33       24.86      1.99 o 
 -10  -4   1       14.00       13.07      1.34 o 
  -9  -4   1        0.22       -0.45      1.13 o 
  -8  -4   1        6.53        6.49      1.24 o 
  -7  -4   1       59.25       58.36      1.01 o 
  -6  -4   1       70.94       72.21      1.75 o 
  -5  -4   1      372.08      400.90      5.93 o 
  -4  -4   1      286.24      290.36      5.86 o 
  -3  -4   1      740.09      755.15     19.38 o 
  -2  -4   1       21.65       16.34      1.02 o 
  -1  -4   1     1103.63     1102.63     31.00 o 
   0  -4   1     4168.19     4372.82      9.10 o 
   1  -4   1      880.89      927.22      4.51 o 
   2  -4   1      107.32       93.96      1.50 o 
   3  -4   1      316.77      317.57      5.92 o 
   4  -4   1       38.78       39.16      1.15 o 
   5  -4   1        9.97       14.82      1.14 o 
   6  -4   1       25.21       27.07      1.09 o 
   7  -4   1       17.36       13.66      1.15 o 
   8  -4   1       82.64       79.27      1.29 o 
   9  -4   1       89.45       82.15      1.73 o 
  10  -4   1        3.12        6.83      1.38 o 
  11  -4   1        0.45        2.08      1.92 o 
 -10  -3   1       13.45       14.99      1.44 o 
  -9  -3   1       11.73        8.02      1.24 o 
  -8  -3   1       26.99       29.21      1.15 o 
  -7  -3   1      459.92      455.29     12.76 o 
  -6  -3   1        1.46        2.73      0.89 o 
  -5  -3   1      189.63      147.47      2.04 o 
  -4  -3   1        3.74        3.41      0.89 o 
  -3  -3   1       37.78       45.73      1.05 o 
  -2  -3   1      759.98      731.46     19.54 o 
  -1  -3   1     1280.86     1394.83     33.03 o 
   0  -3   1    10016.04    10504.95    260.68 o 
   1  -3   1     2493.58     2694.39     44.67 o 
   2  -3   1     1149.53     1212.77     27.55 o 
   3  -3   1       36.36       26.64      1.21 o 
   4  -3   1      274.19      291.48      4.30 o 
   5  -3   1      562.92      591.12      9.15 o 
   6  -3   1      135.65      123.33      1.98 o 
   7  -3   1       45.28       49.28      1.16 o 
   8  -3   1      159.22      162.61      1.85 o 
   9  -3   1       52.32       52.81      1.99 o 
  10  -3   1        7.61       10.77      1.45 o 
  11  -3   1        2.30        3.01      1.55 o 
 -11  -2   1        3.75        6.26      1.51 o 
 -10  -2   1        6.13        4.98      1.27 o 
  -9  -2   1       16.45       14.91      1.82 o 
  -8  -2   1      130.17      122.76      1.53 o 
  -7  -2   1        4.38        3.49      1.06 o 
  -6  -2   1      116.06      130.21      2.75 o 
  -5  -2   1       47.27       47.18      1.09 o 
  -4  -2   1     1004.14     1098.69     21.44 o 
  -3  -2   1      232.38      241.04      5.48 o 
  -2  -2   1        9.47        8.64      1.22 o 
  -1  -2   1     2492.48     2508.55     49.60 o 
   0  -2   1     1222.18     1483.10     11.34 o 
   1  -2   1     1233.06     1282.92     20.39 o 
   2  -2   1      739.68      703.60     19.68 o 
   3  -2   1       52.13       66.52      1.46 o 
   4  -2   1      324.06      286.98      4.44 o 
   5  -2   1        3.58        1.65      1.08 o 
   6  -2   1        9.52       13.06      1.25 o 
   7  -2   1      526.08      532.10      3.47 o 
   8  -2   1       29.17       27.36      1.34 o 
   9  -2   1       14.06       16.25      1.40 o 
  10  -2   1       18.22       12.88      1.46 o 
  11  -2   1        8.55       12.08      1.43 o 
 -11  -1   1        0.79        0.37      1.44 o 
 -10  -1   1        0.13        0.04      1.24 o 
  -9  -1   1       11.40       11.59      1.44 o 
  -8  -1   1        4.88        8.02      1.16 o 
  -7  -1   1      157.42      134.83      1.70 o 
  -6  -1   1       29.35       18.56      1.23 o 
  -5  -1   1      807.20      918.17     21.65 o 
  -4  -1   1      649.97      599.97      4.51 o 
  -3  -1   1     1451.92     1639.82     10.54 o 
  -2  -1   1     1655.24     1680.65      7.79 o 
  -1  -1   1        0.33        7.05      1.29 o 
   0  -1   1       40.50       57.05      2.35 o 
   1  -1   1     1974.23     1929.74     28.44 o 
   2  -1   1      238.63      228.50      2.24 o 
   3  -1   1     1165.04     1185.83     14.15 o 
   4  -1   1       74.05       65.71      1.64 o 
   5  -1   1      126.61      131.50      2.27 o 
   6  -1   1      134.55      142.21      3.49 o 
   7  -1   1       96.14       82.13      1.52 o 
   8  -1   1      134.99      123.22      1.66 o 
   9  -1   1       51.13       55.89      2.03 o 
  10  -1   1        0.42        0.29      1.33 o 
  11  -1   1        3.80        5.04      1.43 o 
 -11   0   1        5.86        5.49      1.45 o 
 -10   0   1       41.89       42.86      1.45 o 
  -9   0   1       17.34       19.57      1.92 o 
  -8   0   1       89.21       78.28      1.75 o 
  -7   0   1        0.25        1.77      1.15 o 
  -6   0   1        3.90        3.07      1.24 o 
  -5   0   1      773.33      776.52      2.74 o 
  -4   0   1       89.39       92.13      1.78 o 
  -3   0   1     3883.35     3926.45     30.84 o 
  -2   0   1     4823.28     4999.09     60.86 o 
  -1   0   1      510.97      524.76      7.10 o 
   0   0   1     2191.21     2212.88     32.41 o 
   1   0   1      763.94      845.29     24.13 o 
   2   0   1     9789.55     9936.12    234.56 o 
   3   0   1       43.70       65.85      1.83 o 
   4   0   1       30.23       35.11      1.46 o 
   5   0   1      733.65      639.33      4.35 o 
   6   0   1       32.90       26.90      1.31 o 
   7   0   1       58.66       66.28      1.53 o 
   8   0   1        4.55        5.29      1.24 o 
   9   0   1       29.63       32.25      1.50 o 
  10   0   1       22.65       25.68      1.53 o 
 -11   1   1        2.00        4.02      1.67 o 
 -10   1   1        7.93        6.40      1.16 o 
  -9   1   1        0.25        2.01      1.54 o 
  -8   1   1       16.01       13.69      1.29 o 
  -7   1   1       49.76       43.09      1.24 o 
  -6   1   1      348.89      381.83      3.07 o 
  -5   1   1      212.40      177.04      3.07 o 
  -4   1   1      163.48      154.16      3.40 o 
  -3   1   1      128.75      106.82      1.97 o 
  -2   1   1     1717.41     1789.07     18.58 o 
  -1   1   1     3141.29     3307.55     29.72 o 
   0   1   1      931.95     1019.31     19.39 o 
   1   1   1     3878.95     4321.98     17.58 o 
   2   1   1     1276.20     1262.11     35.98 o 
   3   1   1      266.31      247.50      7.36 o 
   4   1   1     1045.11     1071.94     25.44 o 
   5   1   1        0.17        1.18      0.96 o 
   6   1   1       81.37       74.85      1.37 o 
   7   1   1       54.05       58.40      1.52 o 
   8   1   1       44.24       40.57      1.44 o 
   9   1   1        4.86        7.16      1.29 o 
  10   1   1        3.41        4.83      1.55 o 
 -11   2   1        1.31        3.63      1.56 o 
 -10   2   1       28.09       26.76      1.45 o 
  -9   2   1       16.19       20.93      2.67 o 
  -8   2   1       42.75       37.27      1.24 o 
  -7   2   1       36.70       37.01      1.25 o 
  -6   2   1      384.39      387.44      6.69 o 
  -5   2   1      286.90      311.63      5.44 o 
  -4   2   1      235.89      212.71      2.52 o 
  -3   2   1      223.43      203.93      3.45 o 
  -2   2   1      292.02      332.34      3.41 o 
  -1   2   1     5851.32     5888.55     95.08 o 
   0   2   1       72.73       92.33      1.70 o 
   1   2   1     2234.04     2317.37      5.48 o 
   2   2   1        7.61        8.89      1.11 o 
   3   2   1      759.40      745.23     22.77 o 
   4   2   1        2.62        2.04      0.98 o 
   5   2   1       37.68       34.88      1.12 o 
   6   2   1       62.90       60.12      1.61 o 
   7   2   1       37.93       38.94      0.98 o 
   8   2   1       36.50       28.28      1.47 o 
   9   2   1       18.53       17.54      1.47 o 
  10   2   1        5.87        7.33      1.52 o 
 -11   3   1       18.84       22.94      1.38 o 
 -10   3   1        4.46        4.29      1.35 o 
  -9   3   1        0.13        2.57      1.12 o 
  -8   3   1      181.24      176.00      1.76 o 
  -7   3   1       14.28       14.27      1.06 o 
  -6   3   1       93.92       96.26      1.59 o 
  -5   3   1      115.82      100.13      1.49 o 
  -4   3   1      496.18      515.06      6.70 o 
  -3   3   1        1.84        5.72      2.16 o 
  -2   3   1        0.76        2.77      1.64 o 
  -1   3   1     4621.39     4776.53     61.05 o 
   0   3   1       72.42       73.35      1.45 o 
   1   3   1       11.16        6.65      1.15 o 
   2   3   1      587.48      553.75     21.46 o 
   3   3   1      123.03      124.04      5.08 o 
   4   3   1      431.49      438.96     16.80 o 
   5   3   1      104.44       87.55      4.62 o 
   6   3   1       11.70       11.03      1.56 o 
   7   3   1       23.56       25.72      1.05 o 
   8   3   1       46.88       44.71      1.22 o 
   9   3   1        0.35        0.76      2.08 o 
  10   3   1        0.58        2.88      2.45 o 
 -11   4   1        0.56        1.19      1.45 o 
 -10   4   1        0.52        0.04      1.84 o 
  -9   4   1       58.83       54.95      1.26 o 
  -8   4   1      100.89      113.12      1.51 o 
  -7   4   1        3.62        4.30      1.20 o 
  -6   4   1       11.18       14.24      0.94 o 
  -5   4   1      302.82      297.68      2.69 o 
  -4   4   1       21.85       21.43      0.88 o 
  -3   4   1       56.09       43.14      1.05 o 
  -2   4   1      485.86      476.44     10.94 o 
  -1   4   1     1018.24     1123.66     17.89 o 
   0   4   1      348.30      325.21      1.99 o 
   1   4   1      416.78      399.28      5.94 o 
   2   4   1        2.96        7.06      2.14 o 
   3   4   1      190.05      169.18      6.51 o 
   4   4   1       24.23       32.42      1.14 o 
   5   4   1        8.14       11.28      1.32 o 
   6   4   1       34.11       33.64      1.41 o 
   7   4   1        2.87        3.83      1.13 o 
   8   4   1        3.04        2.74      1.23 o 
   9   4   1        8.97       11.57      1.75 o 
 -11   5   1       11.14       10.27      1.40 o 
 -10   5   1        1.44        3.19      1.17 o 
  -9   5   1       28.66       28.38      1.12 o 
  -8   5   1      103.83      110.68      1.89 o 
  -7   5   1        0.12        0.74      0.92 o 
  -6   5   1       10.11        6.91      0.90 o 
  -5   5   1        0.01        3.13      1.34 o 
  -4   5   1      454.14      438.24      3.96 o 
  -3   5   1       44.00       47.06      0.97 o 
  -2   5   1       25.67       27.84      2.10 o 
  -1   5   1      122.99      143.15      3.99 o 
   0   5   1       32.24       29.52      1.22 o 
   1   5   1        3.24        2.46      1.27 o 
   2   5   1      251.90      230.87      8.21 o 
   3   5   1       83.66       85.56      4.56 o 
   4   5   1       71.20       67.51      1.50 o 
   5   5   1       17.87       21.98      1.38 o 
   6   5   1       73.61       79.91      1.26 o 
   7   5   1       81.77       86.62      1.91 o 
   8   5   1       11.72       16.62      1.37 o 
   9   5   1        0.74        3.17      1.49 o 
 -10   6   1        4.50        3.63      1.38 o 
  -9   6   1        8.50       10.38      1.27 o 
  -8   6   1        7.41       10.29      1.18 o 
  -7   6   1       80.56       87.26      1.58 o 
  -6   6   1      203.67      199.70      3.76 o 
  -5   6   1       28.74       29.33      2.31 o 
  -4   6   1      114.08      106.55      3.30 o 
  -3   6   1        1.64        4.44      0.85 o 
  -2   6   1       17.12       14.22      0.89 o 
  -1   6   1        5.26        5.15      0.84 o 
   0   6   1       33.47       28.62      1.77 o 
   1   6   1      620.69      615.10      2.40 o 
   2   6   1       14.99       14.30      1.44 o 
   3   6   1        1.54        2.50      0.97 o 
   4   6   1        3.59        3.67      0.94 o 
   5   6   1        3.41        1.78      1.32 o 
   6   6   1        0.01        1.17      1.03 o 
   7   6   1        6.18        3.97      1.12 o 
   8   6   1        1.85        2.81      1.24 o 
 -10   7   1        5.64        5.37      1.36 o 
  -9   7   1        5.18        6.62      1.19 o 
  -8   7   1       47.40       45.09      1.25 o 
  -7   7   1        0.79        1.53      1.23 o 
  -6   7   1       69.72       68.71      1.87 o 
  -5   7   1       42.64       38.03      1.65 o 
  -4   7   1        4.93        4.35      0.97 o 
  -3   7   1      176.93      176.02      3.94 o 
  -2   7   1       10.39        8.06      0.92 o 
  -1   7   1       19.13       22.12      0.94 o 
   0   7   1        3.79        5.14      1.05 o 
   1   7   1       20.27       15.89      1.20 o 
   2   7   1        0.05        1.52      0.91 o 
   3   7   1        0.05        1.13      1.10 o 
   4   7   1       23.13       24.00      1.36 o 
   5   7   1        7.62        9.33      1.07 o 
   6   7   1       11.98       14.14      1.07 o 
   7   7   1        7.24        6.81      1.26 o 
  -9   8   1       11.03        8.97      1.26 o 
  -8   8   1        0.38        2.62      1.18 o 
  -7   8   1       12.24       12.35      1.39 o 
  -6   8   1        1.01        3.14      1.05 o 
  -5   8   1        4.70        6.11      1.01 o 
  -4   8   1        3.62        4.86      0.88 o 
  -3   8   1       13.04       11.19      0.89 o 
  -2   8   1        0.86        2.05      1.03 o 
  -1   8   1       19.91       14.72      0.90 o 
   0   8   1       37.65       38.86      1.43 o 
   1   8   1        0.39        1.14      1.15 o 
   2   8   1        0.01       -0.04      0.93 o 
   3   8   1        3.80        5.72      1.11 o 
   4   8   1        0.13        2.13      1.23 o 
   5   8   1        1.90        2.84      1.04 o 
   6   8   1        0.31        0.00      1.17 o 
  -8   9   1        0.97        2.88      1.16 o 
  -7   9   1       14.35       15.56      1.38 o 
  -6   9   1        0.85        2.99      1.18 o 
  -5   9   1        2.27        4.46      0.91 o 
  -4   9   1        0.08        2.05      0.90 o 
  -3   9   1       15.84       16.09      0.96 o 
  -2   9   1       51.53       47.56      1.03 o 
  -1   9   1       10.52       14.54      1.41 o 
   0   9   1        1.20        0.97      0.90 o 
   1   9   1        3.18        3.28      1.20 o 
   2   9   1       16.39       19.73      1.18 o 
   3   9   1        0.84        1.63      2.22 o 
   4   9   1        0.95       -0.18      1.10 o 
   5   9   1        0.15        0.77      1.09 o 
  -7  10   1        0.09        0.34      1.35 o 
  -6  10   1        4.33        7.44      1.38 o 
  -5  10   1        0.05        0.15      1.20 o 
  -4  10   1        5.67        4.76      1.34 o 
  -3  10   1        2.11        3.28      0.97 o 
  -2  10   1        0.30       -0.33      1.57 o 
  -1  10   1        0.70        3.38      0.98 o 
   0  10   1        0.14        1.00      1.19 o 
   1  10   1        0.35       -1.27      1.27 o 
   2  10   1        3.39        3.14      1.05 o 
   3  10   1        6.62        5.19      1.00 o 
  -5  11   1        0.29        1.52      1.33 o 
  -4  11   1        0.06        1.82      1.30 o 
  -3  11   1        4.11        5.07      1.27 o 
  -2  11   1        4.30        4.25      1.25 o 
  -1  11   1        0.79        2.00      1.25 o 
   0  11   1        5.09        6.25      1.31 o 
   1  11   1        3.43        4.05      0.91 o 
  -3 -12   2        8.37        9.09      1.44 o 
  -2 -12   2        3.59        5.69      1.00 o 
  -1 -12   2        0.94        1.51      1.01 o 
   0 -12   2       10.59       10.16      1.01 o 
   1 -12   2       53.14       40.25      1.79 o 
   2 -12   2       30.15       23.77      1.06 o 
   3 -12   2        0.95        1.59      0.96 o 
   4 -12   2        0.41        0.47      0.99 o 
   5 -12   2        1.59        2.15      1.07 o 
  -4 -11   2        1.65        3.46      1.08 o 
  -3 -11   2        2.07        2.06      1.00 o 
  -2 -11   2        3.47        4.04      1.01 o 
  -1 -11   2        1.75        3.35      0.96 o 
   0 -11   2        8.59       13.55      1.79 o 
   1 -11   2       63.78       57.62      1.32 o 
   2 -11   2       35.26       38.49      2.93 o 
   3 -11   2       25.42       26.45      1.09 o 
   4 -11   2        3.60        2.44      0.92 o 
   5 -11   2        6.32        5.94      0.98 o 
   6 -11   2       19.45       19.87      1.21 o 
   7 -11   2        8.18        8.21      1.20 o 
  -6 -10   2        6.72        3.31      1.12 o 
  -5 -10   2        5.92        7.22      1.08 o 
  -4 -10   2       44.85       44.03      1.24 o 
  -3 -10   2       17.20       17.91      1.04 o 
  -2 -10   2       55.98       62.35      2.52 o 
  -1 -10   2        4.17        7.12      0.98 o 
   0 -10   2       96.25       91.84      1.41 o 
   1 -10   2       88.00       88.45      3.43 o 
   2 -10   2       19.11       20.29      1.65 o 
   3 -10   2        0.44        1.82      0.92 o 
   4 -10   2        7.86        9.14      1.01 o 
   5 -10   2        0.31        1.23      0.94 o 
   6 -10   2        7.48        6.64      1.08 o 
   7 -10   2        0.71        2.17      1.14 o 
   8 -10   2        0.46        2.40      1.16 o 
  -7  -9   2        0.07       -0.17      1.12 o 
  -6  -9   2       24.68       21.58      1.30 o 
  -5  -9   2       13.82        9.39      1.12 o 
  -4  -9   2       13.92       13.87      1.02 o 
  -3  -9   2        1.52        1.41      1.03 o 
  -2  -9   2        9.28        6.24      0.94 o 
  -1  -9   2       70.96       65.79      1.63 o 
   0  -9   2        0.17        1.07      1.35 o 
   1  -9   2      345.56      358.88      1.87 o 
   2  -9   2       59.57       56.46      1.26 o 
   3  -9   2       37.01       36.20      1.34 o 
   4  -9   2       92.83       86.54      4.43 o 
   5  -9   2        1.81        2.22      1.04 o 
   6  -9   2       14.28       12.50      1.05 o 
   7  -9   2       18.98       20.67      1.74 o 
   8  -9   2        0.33        2.89      1.19 o 
   9  -9   2        4.72        4.17      1.34 o 
  -8  -8   2        3.91        4.45      1.18 o 
  -7  -8   2       16.08       14.94      1.19 o 
  -6  -8   2        0.67        1.32      1.04 o 
  -5  -8   2       50.52       53.69      1.17 o 
  -4  -8   2        6.01        7.35      0.94 o 
  -3  -8   2       55.48       66.64      1.05 o 
  -2  -8   2      114.53      107.86      3.24 o 
  -1  -8   2        5.48        6.87      0.95 o 
   0  -8   2        3.04        5.84      2.42 o 
   1  -8   2        1.56        0.17      1.13 o 
   2  -8   2       55.44       60.48      1.80 o 
   3  -8   2      405.86      381.62     10.87 o 
   4  -8   2        0.00        1.30      0.94 o 
   5  -8   2        6.18        7.27      1.03 o 
   6  -8   2       55.48       57.51      1.20 o 
   7  -8   2        4.79        3.29      1.08 o 
   8  -8   2       34.69       32.08      1.40 o 
   9  -8   2        8.30        6.92      1.39 o 
  -9  -7   2        0.01        1.47      1.79 o 
  -8  -7   2        6.66        5.41      1.16 o 
  -7  -7   2       26.42       27.35      1.58 o 
  -6  -7   2       30.89       26.19      1.11 o 
  -5  -7   2        5.18        5.46      0.96 o 
  -4  -7   2        0.08        1.68      1.00 o 
  -3  -7   2       29.66       31.04      1.00 o 
  -2  -7   2       86.25       74.06      1.66 o 
  -1  -7   2       75.58       66.94      1.28 o 
   0  -7   2      312.00      328.07      1.81 o 
   1  -7   2       19.04       16.36      1.53 o 
   2  -7   2        3.67        4.20      1.19 o 
   3  -7   2       15.34       17.11      1.48 o 
   4  -7   2        1.91        2.70      0.99 o 
   5  -7   2       24.01       20.01      1.13 o 
   6  -7   2        3.37        2.74      0.99 o 
   7  -7   2       12.77       12.63      1.18 o 
   8  -7   2       43.95       50.31      1.44 o 
   9  -7   2       89.91       86.65      3.42 o 
  10  -7   2        5.80        6.21      2.27 o 
  -9  -6   2       22.99       18.96      1.99 o 
  -8  -6   2       30.51       32.94      1.22 o 
  -7  -6   2       13.86       13.87      1.17 o 
  -6  -6   2        8.30        9.11      1.01 o 
  -5  -6   2        0.10        0.78      1.01 o 
  -4  -6   2        7.34        9.08      0.96 o 
  -3  -6   2      110.92      109.73      2.30 o 
  -2  -6   2      217.20      230.60      6.22 o 
  -1  -6   2        4.25        7.44      0.96 o 
   0  -6   2      438.81      479.97      4.92 o 
   1  -6   2       47.51       39.82      1.85 o 
   2  -6   2      197.98      175.56      1.62 o 
   3  -6   2      533.38      530.30     14.06 o 
   4  -6   2      370.38      330.63     12.76 o 
   5  -6   2       21.12       23.99      1.09 o 
   6  -6   2       14.32       12.22      1.13 o 
   7  -6   2       32.15       36.87      1.35 o 
   8  -6   2        1.32        1.55      1.31 o 
   9  -6   2        2.12        2.80      1.20 o 
  10  -6   2        0.16        0.70      1.87 o 
 -10  -5   2        0.01        0.09      1.34 o 
  -9  -5   2        1.98        1.48      1.09 o 
  -8  -5   2       30.59       28.45      1.32 o 
  -7  -5   2        2.39        2.43      0.85 o 
  -6  -5   2       24.78       25.14      0.92 o 
  -5  -5   2        1.32        0.04      0.83 o 
  -4  -5   2       30.46       27.63      1.14 o 
  -3  -5   2      388.28      364.19      8.24 o 
  -2  -5   2        2.08        4.51      1.05 o 
  -1  -5   2      328.43      312.19      9.31 o 
   0  -5   2     1089.88     1165.09      8.18 o 
   1  -5   2        2.01        4.43      1.22 o 
   2  -5   2      483.96      471.19      7.72 o 
   3  -5   2       30.45       34.06      1.10 o 
   4  -5   2        7.64        8.60      0.95 o 
   5  -5   2      117.97      130.74      3.49 o 
   6  -5   2       23.87       20.45      1.21 o 
   7  -5   2       63.72       63.53      2.15 o 
   8  -5   2        6.67        5.86      1.21 o 
   9  -5   2       30.28       34.43      1.89 o 
  10  -5   2        1.44        1.66      1.87 o 
 -10  -4   2        1.32       -1.29      1.21 o 
  -9  -4   2       17.82       13.55      1.08 o 
  -8  -4   2        0.35        0.85      0.96 o 
  -7  -4   2        7.02        6.48      1.18 o 
  -6  -4   2       43.01       41.10      1.29 o 
  -5  -4   2      267.50      259.93      5.34 o 
  -4  -4   2      247.15      259.01      5.93 o 
  -3  -4   2      117.22      118.64      2.73 o 
  -2  -4   2      391.24      397.19     11.96 o 
  -1  -4   2      788.97      713.51     23.66 o 
   0  -4   2       89.70      124.55      2.27 o 
   1  -4   2      414.61      386.84      3.11 o 
   2  -4   2      633.57      580.12      3.80 o 
   3  -4   2       12.31       11.31      1.08 o 
   4  -4   2       35.29       33.68      1.28 o 
   5  -4   2       42.83       31.30      1.30 o 
   6  -4   2       45.48       45.02      2.13 o 
   7  -4   2       17.23       17.04      1.17 o 
   8  -4   2        2.27        3.31      1.53 o 
   9  -4   2        5.46        4.89      1.73 o 
  10  -4   2        4.48        7.20      1.85 o 
 -11  -3   2        0.04        0.27      1.33 o 
 -10  -3   2       10.82       10.04      1.62 o 
  -9  -3   2       21.53       20.31      1.21 o 
  -8  -3   2       69.05       64.48      1.16 o 
  -7  -3   2      223.92      204.14      3.87 o 
  -6  -3   2       97.71      100.70      2.18 o 
  -5  -3   2     1129.26     1127.89     22.40 o 
  -4  -3   2      362.84      360.24      4.17 o 
  -3  -3   2       29.25       20.33      0.91 o 
  -2  -3   2      357.71      337.53      4.21 o 
  -1  -3   2      696.57      665.15      6.58 o 
   0  -3   2     5534.18     5533.90     33.58 o 
   1  -3   2      899.35      911.11     12.54 o 
   2  -3   2     1710.63     1836.34     22.30 o 
   3  -3   2      812.84      825.97      6.54 o 
   4  -3   2      497.76      546.79      8.24 o 
   5  -3   2        1.36        3.88      1.07 o 
   6  -3   2      120.18      127.56      1.67 o 
   7  -3   2        1.18        2.41      1.36 o 
   8  -3   2       20.69       21.21      2.08 o 
   9  -3   2       40.23       41.10      1.55 o 
  10  -3   2        5.81        7.02      1.90 o 
 -11  -2   2        0.05        1.05      1.35 o 
 -10  -2   2        8.33        8.50      1.36 o 
  -9  -2   2        6.35        9.97      1.98 o 
  -8  -2   2        4.41        7.29      1.13 o 
  -7  -2   2        0.87       -0.03      0.91 o 
  -6  -2   2     1209.37     1225.18     32.82 o 
  -5  -2   2      151.04      163.41      2.72 o 
  -4  -2   2        6.45        2.20      1.15 o 
  -3  -2   2      845.31      866.18     10.88 o 
  -2  -2   2     2171.82     2445.65     16.90 o 
  -1  -2   2     3374.63     3409.96     29.53 o 
   0  -2   2      382.10      462.03      3.50 o 
   1  -2   2       77.36      122.86      2.08 o 
   2  -2   2      810.35      856.38     12.97 o 
   3  -2   2      121.76      155.19      1.63 o 
   4  -2   2      602.84      600.67      3.72 o 
   5  -2   2        6.73        7.90      1.28 o 
   6  -2   2      191.85      173.63      1.93 o 
   7  -2   2       24.94       21.94      1.46 o 
   8  -2   2       36.30       29.51      1.51 o 
   9  -2   2       79.48       83.18      1.99 o 
  10  -2   2        1.28        2.84      1.43 o 
 -11  -1   2        5.79        7.22      1.31 o 
 -10  -1   2        3.79        7.64      1.19 o 
  -9  -1   2        2.65        1.46      1.11 o 
  -8  -1   2      325.00      315.48      5.48 o 
  -7  -1   2       68.07       69.84      2.54 o 
  -6  -1   2      103.62       78.10      1.19 o 
  -5  -1   2       67.93       81.97      1.13 o 
  -4  -1   2       70.97       53.62      1.08 o 
  -3  -1   2      228.38      225.44      4.56 o 
  -2  -1   2      626.47      589.77      8.47 o 
  -1  -1   2      352.94      425.15      4.59 o 
   0  -1   2     3206.20     3540.85     46.17 o 
   1  -1   2      185.98      169.14      2.16 o 
   2  -1   2      285.35      321.45      4.77 o 
   3  -1   2      326.83      349.89      4.53 o 
   4  -1   2      531.51      539.88      6.72 o 
   5  -1   2      708.23      660.40      8.12 o 
   6  -1   2       75.21       72.44      1.66 o 
   7  -1   2       99.50       96.86      2.41 o 
   8  -1   2      110.55      103.31      1.73 o 
   9  -1   2        0.66        1.18      1.33 o 
  10  -1   2        2.50        3.12      1.58 o 
 -11   0   2        0.76        0.66      1.25 o 
 -10   0   2       25.35       23.77      1.35 o 
  -9   0   2        0.19        0.68      1.11 o 
  -8   0   2      144.90      143.75      1.96 o 
  -7   0   2       12.12       12.63      1.10 o 
  -6   0   2        8.76        5.89      1.01 o 
  -5   0   2       93.56       75.67      1.35 o 
  -4   0   2        8.65       14.06      0.96 o 
  -3   0   2     2001.78     1950.15     30.58 o 
  -2   0   2      401.80      390.71      3.26 o 
  -1   0   2       86.85      120.97      1.48 o 
   0   0   2     1281.84     1419.72     15.04 o 
   1   0   2      705.53      733.50      8.84 o 
   2   0   2      174.20      173.92      3.77 o 
   3   0   2        0.35        1.90      1.07 o 
   4   0   2       31.00       50.43      1.15 o 
   5   0   2       84.13       88.26      1.97 o 
   6   0   2       51.39       52.50      1.61 o 
   7   0   2       94.01      101.03      2.13 o 
   8   0   2       36.89       31.64      1.47 o 
   9   0   2        0.06        1.97      1.46 o 
  10   0   2        0.40        3.42      2.04 o 
 -11   1   2        8.87       11.99      1.31 o 
 -10   1   2       42.03       48.27      1.45 o 
  -9   1   2       84.72       98.70      2.24 o 
  -8   1   2        0.11        1.29      1.09 o 
  -7   1   2      188.21      175.06      2.02 o 
  -6   1   2       11.11        8.55      1.01 o 
  -5   1   2      128.19      122.21      1.53 o 
  -4   1   2      260.75      258.14      2.76 o 
  -3   1   2      494.93      527.76      4.29 o 
  -2   1   2       79.72       60.92      1.06 o 
  -1   1   2      324.17      332.57      3.00 o 
   0   1   2      170.26      212.05      2.30 o 
   1   1   2     1406.66     1492.70     10.66 o 
   2   1   2      744.23      760.42     23.33 o 
   3   1   2      906.63      925.48     19.44 o 
   4   1   2       19.40       12.71      1.08 o 
   5   1   2       83.87       75.14      2.33 o 
   6   1   2      129.56      123.58      1.86 o 
   7   1   2        7.39        8.47      1.41 o 
   8   1   2        6.87        7.62      1.29 o 
   9   1   2        0.21       -0.50      1.34 o 
  10   1   2        0.86        0.80      1.47 o 
 -11   2   2        6.09        6.49      1.25 o 
 -10   2   2        0.38        2.12      1.19 o 
  -9   2   2        0.25        1.75      1.23 o 
  -8   2   2       98.33       93.77      1.93 o 
  -7   2   2       32.75       31.35      1.00 o 
  -6   2   2       49.71       53.78      0.99 o 
  -5   2   2       73.09       78.08      1.02 o 
  -4   2   2      362.39      330.74      3.79 o 
  -3   2   2      303.71      359.56      2.76 o 
  -2   2   2      248.86      317.27      4.37 o 
  -1   2   2       47.69       47.90      0.99 o 
   0   2   2        9.15        9.64      1.00 o 
   1   2   2      598.57      607.39      6.99 o 
   2   2   2      323.99      324.33     10.44 o 
   3   2   2      482.37      530.35     12.85 o 
   4   2   2      313.44      297.34      7.08 o 
   5   2   2        2.00        2.25      1.16 o 
   6   2   2        3.56        3.36      1.29 o 
   7   2   2        7.68        6.38      1.20 o 
   8   2   2       39.17       39.68      2.43 o 
   9   2   2        9.08       11.85      2.53 o 
 -11   3   2        3.88        3.69      1.36 o 
 -10   3   2        0.02        0.53      1.18 o 
  -9   3   2       15.60       19.21      1.11 o 
  -8   3   2       15.36       15.92      1.03 o 
  -7   3   2       24.68       18.85      0.94 o 
  -6   3   2      697.87      688.25     11.28 o 
  -5   3   2       55.61       39.79      0.93 o 
  -4   3   2        2.04        2.58      0.93 o 
  -3   3   2      282.42      240.72      3.22 o 
  -2   3   2      209.74      240.81      2.34 o 
  -1   3   2       92.08       90.07      1.60 o 
   0   3   2       14.96       13.02      1.02 o 
   1   3   2      401.23      425.72      4.51 o 
   2   3   2        0.08        0.14      0.99 o 
   3   3   2      154.90      157.85      5.93 o 
   4   3   2       12.97       10.70      1.06 o 
   5   3   2        0.29        0.18      1.09 o 
   6   3   2        0.24       -0.48      1.38 o 
   7   3   2       22.22       24.97      1.32 o 
   8   3   2        3.36        2.55      1.37 o 
   9   3   2       10.73       12.72      2.42 o 
 -11   4   2       16.56       14.73      1.42 o 
 -10   4   2       74.78       76.91      1.91 o 
  -9   4   2       19.48       18.31      1.17 o 
  -8   4   2        0.05        1.30      0.96 o 
  -7   4   2       36.61       29.52      0.90 o 
  -6   4   2       23.27       29.48      0.86 o 
  -5   4   2        3.97        3.22      0.82 o 
  -4   4   2      368.36      357.00      3.77 o 
  -3   4   2      191.92      201.93      2.22 o 
  -2   4   2        1.92        3.33      0.89 o 
  -1   4   2      111.09      127.12      2.40 o 
   0   4   2     1055.67     1070.64     19.33 o 
   1   4   2      136.54      150.12      1.53 o 
   2   4   2      180.65      159.56      1.71 o 
   3   4   2      182.68      173.36      5.23 o 
   4   4   2        8.33       10.09      0.99 o 
   5   4   2      118.54      119.85      4.25 o 
   6   4   2       18.33       19.62      1.44 o 
   7   4   2        9.35        9.54      1.16 o 
   8   4   2       11.95       14.76      1.36 o 
   9   4   2        0.41        1.03      1.79 o 
 -11   5   2        0.10        0.92      1.41 o 
 -10   5   2       10.34       12.40      1.14 o 
  -9   5   2        4.87        3.95      1.15 o 
  -8   5   2       51.90       41.56      1.48 o 
  -7   5   2       45.24       47.46      1.01 o 
  -6   5   2        0.04        0.56      0.84 o 
  -5   5   2       11.96       12.10      0.87 o 
  -4   5   2       51.54       40.48      1.34 o 
  -3   5   2        2.97        4.92      0.92 o 
  -2   5   2      156.38      143.47      2.35 o 
  -1   5   2       46.04       45.02      2.36 o 
   0   5   2        0.19        3.22      0.88 o 
   1   5   2      318.18      294.05      1.79 o 
   2   5   2      128.89      129.33      1.61 o 
   3   5   2       11.34        9.37      0.97 o 
   4   5   2        3.43        3.95      1.60 o 
   5   5   2       22.83       26.74      1.13 o 
   6   5   2        4.73        5.29      1.86 o 
   7   5   2        0.18        1.62      1.12 o 
   8   5   2       13.88       12.63      1.32 o 
 -10   6   2        3.81        3.57      1.33 o 
  -9   6   2       96.33       99.30      2.72 o 
  -8   6   2        8.43        9.63      1.17 o 
  -7   6   2       11.83       14.40      1.08 o 
  -6   6   2       13.04       13.47      1.04 o 
  -5   6   2       48.61       48.05      1.08 o 
  -4   6   2       81.84       80.67      1.50 o 
  -3   6   2      128.90      126.87      2.45 o 
  -2   6   2       78.88       77.89      1.10 o 
  -1   6   2        6.76        5.82      0.90 o 
   0   6   2       12.55       15.64      1.50 o 
   1   6   2       52.24       53.96      1.26 o 
   2   6   2       19.31       19.49      1.05 o 
   3   6   2       81.59       75.99      3.54 o 
   4   6   2       31.48       34.91      2.75 o 
   5   6   2       17.06       16.78      1.31 o 
   6   6   2       18.67       22.53      1.11 o 
   7   6   2       12.78       13.60      1.29 o 
 -10   7   2        4.84        3.16      1.34 o 
  -9   7   2        2.89        3.28      1.46 o 
  -8   7   2        9.64       10.41      1.33 o 
  -7   7   2        8.14        6.05      1.05 o 
  -6   7   2        2.37        2.62      1.00 o 
  -5   7   2        4.59        4.66      0.94 o 
  -4   7   2       34.46       33.56      1.02 o 
  -3   7   2       45.29       46.26      1.00 o 
  -2   7   2        8.96       11.76      0.94 o 
  -1   7   2       62.79       59.95      1.47 o 
   0   7   2       12.28       14.84      0.94 o 
   1   7   2       12.88       13.74      0.98 o 
   2   7   2       21.82       21.75      1.01 o 
   3   7   2        3.88        4.11      1.37 o 
   4   7   2        0.07       -0.88      1.07 o 
   5   7   2        7.24        9.91      1.34 o 
   6   7   2        1.06        1.17      1.10 o 
  -9   8   2       17.53       18.28      1.50 o 
  -8   8   2       35.86       35.83      1.39 o 
  -7   8   2        3.85        5.77      1.10 o 
  -6   8   2        1.34        2.99      0.96 o 
  -5   8   2       74.37       70.48      1.62 o 
  -4   8   2        8.46       10.23      1.20 o 
  -3   8   2       39.29       39.16      1.32 o 
  -2   8   2       43.39       44.63      0.96 o 
  -1   8   2        2.33        1.91      0.95 o 
   0   8   2       19.08       21.22      0.97 o 
   1   8   2        8.19        7.34      0.95 o 
   2   8   2       14.94       15.35      0.86 o 
   3   8   2        0.00        1.44      0.95 o 
   4   8   2        0.46        1.73      1.25 o 
   5   8   2        0.01        1.75      1.03 o 
  -8   9   2        1.62        3.08      1.34 o 
  -7   9   2       13.23       12.73      1.20 o 
  -6   9   2        0.09       -0.01      0.97 o 
  -5   9   2        9.53       11.04      1.10 o 
  -4   9   2        0.45       -0.40      0.99 o 
  -3   9   2        1.15        2.25      0.93 o 
  -2   9   2        5.43        4.59      0.88 o 
  -1   9   2        0.25        0.32      0.91 o 
   0   9   2        0.13        0.61      0.95 o 
   1   9   2        0.27        1.03      0.93 o 
   2   9   2        2.83        2.60      0.82 o 
   3   9   2        4.47        4.74      1.41 o 
   4   9   2        1.21        3.95      1.02 o 
  -6  10   2        2.63        3.09      1.16 o 
  -5  10   2        0.05        0.16      0.95 o 
  -4  10   2       18.52       17.71      1.87 o 
  -3  10   2        1.60        3.68      0.97 o 
  -2  10   2       12.21       10.91      1.04 o 
  -1  10   2        6.09        9.45      1.25 o 
   0  10   2        0.45        1.18      1.03 o 
   1  10   2        3.18        1.88      1.03 o 
   2  10   2        2.55        5.53      1.08 o 
  -3  11   2        0.51        0.49      1.07 o 
  -2  11   2        0.66        1.28      1.01 o 
  -1  11   2        0.12       -0.27      0.99 o 
  -1 -13   3        0.00        1.29      1.05 o 
   0 -13   3        0.21        0.63      1.08 o 
   1 -13   3        6.13        5.65      2.04 o 
   2 -13   3        0.22        0.28      0.98 o 
   3 -13   3        0.00        0.99      1.05 o 
  -3 -12   3        0.50        2.74      1.14 o 
  -2 -12   3        0.89        0.92      0.96 o 
  -1 -12   3        8.73       10.84      1.11 o 
   0 -12   3        0.32        3.07      0.97 o 
   1 -12   3        0.75        3.50      1.58 o 
   2 -12   3        0.06        2.02      1.05 o 
   3 -12   3       20.29       19.44      1.96 o 
   4 -12   3        1.02        2.75      0.99 o 
   5 -12   3        0.39        0.85      1.02 o 
   6 -12   3        0.08        1.75      1.18 o 
  -5 -11   3        3.09        2.83      1.10 o 
  -4 -11   3        8.20        9.21      0.98 o 
  -3 -11   3        2.02        2.17      0.99 o 
  -2 -11   3        0.29        2.12      0.96 o 
  -1 -11   3       17.70       16.59      1.04 o 
   0 -11   3        0.33        3.01      1.16 o 
   1 -11   3       41.24       43.36      1.23 o 
   2 -11   3        4.28        4.64      1.17 o 
   3 -11   3        4.25        3.09      0.95 o 
   4 -11   3        5.37        5.47      1.01 o 
   5 -11   3        1.25        1.91      1.03 o 
   6 -11   3        4.73        5.53      1.14 o 
   7 -11   3        0.06        1.52      1.21 o 
  -6 -10   3        4.29        2.62      1.09 o 
  -5 -10   3        0.00        1.73      1.11 o 
  -4 -10   3       19.18       16.60      1.29 o 
  -3 -10   3       16.87       19.23      1.01 o 
  -2 -10   3        4.54        7.05      1.02 o 
  -1 -10   3        5.30        6.00      1.02 o 
   0 -10   3        4.94        9.17      1.14 o 
   1 -10   3       14.89       12.14      1.16 o 
   2 -10   3      112.11      114.14      1.42 o 
   3 -10   3        8.33        8.99      0.91 o 
   4 -10   3       15.69       17.54      1.04 o 
   5 -10   3        1.31        2.26      1.00 o 
   6 -10   3        2.38        3.67      1.05 o 
   7 -10   3        4.03        4.35      1.18 o 
   8 -10   3        0.00        1.68      1.19 o 
  -7  -9   3        0.76        1.71      1.15 o 
  -6  -9   3        9.32        6.59      1.62 o 
  -5  -9   3        0.00        1.24      0.95 o 
  -4  -9   3       51.19       61.31      1.43 o 
  -3  -9   3       67.70       69.65      2.04 o 
  -2  -9   3        0.74        1.30      0.91 o 
  -1  -9   3       78.29       85.90      2.26 o 
   0  -9   3       61.05       54.08      1.21 o 
   1  -9   3       28.27       29.92      1.16 o 
   2  -9   3       42.38       46.85      1.19 o 
   3  -9   3       25.31       28.15      1.44 o 
   4  -9   3        7.98        8.83      0.94 o 
   5  -9   3       25.97       25.99      1.67 o 
   6  -9   3        5.12        7.53      1.03 o 
   7  -9   3        0.49        1.21      1.10 o 
   8  -9   3        5.15        4.79      1.28 o 
   9  -9   3        1.19        2.04      1.41 o 
  -8  -8   3        0.09        1.24      1.20 o 
  -7  -8   3        1.61        2.93      1.03 o 
  -6  -8   3        0.00        2.08      1.03 o 
  -5  -8   3       32.11       32.01      1.05 o 
  -4  -8   3        0.99        1.84      0.96 o 
  -3  -8   3        5.17        5.30      1.04 o 
  -2  -8   3       37.20       33.01      1.57 o 
  -1  -8   3        2.98        0.70      0.96 o 
   0  -8   3       80.72       86.47      1.28 o 
   1  -8   3        5.88        5.47      1.11 o 
   2  -8   3       51.73       50.81      1.26 o 
   3  -8   3       43.12       36.35      1.35 o 
   4  -8   3        7.03        8.64      1.24 o 
   5  -8   3      176.90      162.29      6.50 o 
   6  -8   3        0.00        1.20      1.04 o 
   7  -8   3        3.84        3.64      1.17 o 
   8  -8   3       21.44       23.79      1.37 o 
   9  -8   3        0.13        1.60      1.43 o 
  -9  -7   3        2.34        2.95      1.77 o 
  -8  -7   3        7.02        7.71      1.24 o 
  -7  -7   3       47.25       41.39      1.28 o 
  -6  -7   3        5.64        5.07      1.00 o 
  -5  -7   3       19.47       23.05      1.00 o 
  -4  -7   3       35.79       37.70      1.24 o 
  -3  -7   3        3.98        3.06      0.96 o 
  -2  -7   3       34.93       32.21      1.10 o 
  -1  -7   3       64.45       71.16      1.76 o 
   0  -7   3       32.26       44.66      1.15 o 
   1  -7   3      291.01      287.11      2.39 o 
   2  -7   3        0.02        2.54      1.53 o 
   3  -7   3      201.11      192.55      1.66 o 
   4  -7   3      371.24      354.31     11.93 o 
   5  -7   3        0.02        0.25      1.02 o 
   6  -7   3       35.85       39.42      1.37 o 
   7  -7   3        8.04       11.43      1.24 o 
   8  -7   3        0.08        1.31      1.33 o 
   9  -7   3       17.93       16.54      1.30 o 
 -10  -6   3        0.46        2.04      1.19 o 
  -9  -6   3        0.02        0.18      1.16 o 
  -8  -6   3        4.11        4.56      1.20 o 
  -7  -6   3      124.82      118.90      1.81 o 
  -6  -6   3      170.89      163.26      2.62 o 
  -5  -6   3        1.47        3.84      0.82 o 
  -4  -6   3       62.47       57.69      1.90 o 
  -3  -6   3      233.78      215.35      5.25 o 
  -2  -6   3       78.33       77.86      1.80 o 
  -1  -6   3      115.24      127.10      4.34 o 
   0  -6   3       76.26       96.31      3.26 o 
   1  -6   3       10.84        9.50      1.13 o 
   2  -6   3      491.58      460.89      3.45 o 
   3  -6   3       18.30       17.61      1.27 o 
   4  -6   3      168.94      174.05      5.34 o 
   5  -6   3       14.23       14.64      1.13 o 
   6  -6   3       82.83       74.97      1.77 o 
   7  -6   3       16.80       18.75      1.34 o 
   8  -6   3        9.47       10.59      1.15 o 
   9  -6   3       46.32       51.77      2.05 o 
  10  -6   3        0.73        1.28      1.93 o 
 -10  -5   3       31.52       31.98      1.20 o 
  -9  -5   3        0.74        0.74      0.99 o 
  -8  -5   3       76.56       78.57      1.99 o 
  -7  -5   3        6.03        6.72      1.09 o 
  -6  -5   3        0.53        2.39      0.87 o 
  -5  -5   3       87.50       77.40      1.33 o 
  -4  -5   3       57.83       58.30      1.15 o 
  -3  -5   3       89.07       87.67      2.05 o 
  -2  -5   3       65.50       68.83      1.16 o 
  -1  -5   3     1245.82     1165.53     17.52 o 
   0  -5   3      367.65      341.49      1.99 o 
   1  -5   3       33.96       47.59      1.44 o 
   2  -5   3     1945.32     1985.48     20.97 o 
   3  -5   3       13.02       16.12      1.23 o 
   4  -5   3      282.98      273.92      8.29 o 
   5  -5   3      108.41      105.72      2.11 o 
   6  -5   3       32.65       33.90      1.31 o 
   7  -5   3       42.36       48.09      1.79 o 
   8  -5   3        3.81        4.71      1.67 o 
   9  -5   3        0.70        0.67      1.78 o 
  10  -5   3        0.10        2.64      1.90 o 
 -10  -4   3        0.76        2.77      3.13 o 
  -9  -4   3        6.24        5.25      1.06 o 
  -8  -4   3       14.11       14.42      0.92 o 
  -7  -4   3      476.32      458.64     14.46 o 
  -6  -4   3        0.01        1.06      1.06 o 
  -5  -4   3      105.43       97.73      1.15 o 
  -4  -4   3        0.09       -0.40      0.79 o 
  -3  -4   3      137.55      127.65      1.12 o 
  -2  -4   3      549.13      572.03      8.35 o 
  -1  -4   3        7.16        5.82      1.02 o 
   0  -4   3      385.40      362.27      6.53 o 
   1  -4   3      182.34      201.00      4.07 o 
   2  -4   3       16.51       21.67      1.28 o 
   3  -4   3        0.62        1.68      1.04 o 
   4  -4   3       34.87       27.97      1.21 o 
   5  -4   3       92.38       97.74      1.98 o 
   6  -4   3       18.71       20.91      1.17 o 
   7  -4   3        7.17        6.67      1.42 o 
   8  -4   3       10.23        9.19      1.76 o 
   9  -4   3        3.91        4.07      1.76 o 
  10  -4   3        0.27        1.17      1.86 o 
 -11  -3   3        0.14        2.06      1.25 o 
 -10  -3   3       66.52       64.95      1.42 o 
  -9  -3   3        1.36       -0.09      1.11 o 
  -8  -3   3        3.69        5.08      0.97 o 
  -7  -3   3       92.50       90.97      2.23 o 
  -6  -3   3       11.56       15.68      0.98 o 
  -5  -3   3      644.71      668.48      4.99 o 
  -4  -3   3       32.94       23.03      1.02 o 
  -3  -3   3      686.28      676.32      7.55 o 
  -2  -3   3      132.51      145.24      1.31 o 
  -1  -3   3      449.48      485.93      4.84 o 
   0  -3   3     2444.74     2453.08     38.45 o 
   1  -3   3      128.63      132.40      2.52 o 
   2  -3   3        7.86        4.91      1.22 o 
   3  -3   3      197.92      180.66      1.55 o 
   4  -3   3      222.74      249.96      2.57 o 
   5  -3   3      363.71      334.84      2.36 o 
   6  -3   3       91.77       88.07      1.72 o 
   7  -3   3        0.09        0.67      1.89 o 
   8  -3   3       10.64       12.70      1.78 o 
   9  -3   3       15.77       18.91      1.86 o 
  10  -3   3       13.64       13.73      2.00 o 
 -11  -2   3        0.40        0.90      1.34 o 
 -10  -2   3        1.66        1.17      1.21 o 
  -9  -2   3        0.00        0.13      1.17 o 
  -8  -2   3       41.51       47.05      1.09 o 
  -7  -2   3       58.12       54.94      1.03 o 
  -6  -2   3        1.55        3.45      1.24 o 
  -5  -2   3       42.47       55.65      1.02 o 
  -4  -2   3     1612.63     1615.80     18.54 o 
  -3  -2   3     1955.38     2130.39     24.05 o 
  -2  -2   3      350.41      303.08      2.22 o 
  -1  -2   3     1373.94     1352.04      4.13 o 
   0  -2   3      225.80      272.59      2.27 o 
   1  -2   3      659.02      652.30      7.40 o 
   2  -2   3        8.25       10.67      1.28 o 
   3  -2   3      106.52      107.41      1.49 o 
   4  -2   3      587.44      576.21      6.38 o 
   5  -2   3      129.55      137.79      1.76 o 
   6  -2   3       14.22       12.04      1.63 o 
   7  -2   3      121.98      112.26      2.19 o 
   8  -2   3        0.01        0.12      1.80 o 
   9  -2   3        0.08        0.00      1.83 o 
  10  -2   3        0.16        0.11      1.96 o 
 -11  -1   3        4.65        6.42      1.42 o 
 -10  -1   3        1.38        4.83      1.24 o 
  -9  -1   3        0.16        0.63      1.10 o 
  -8  -1   3       21.27       18.32      1.05 o 
  -7  -1   3      138.76      139.74      1.22 o 
  -6  -1   3      341.04      314.17      3.67 o 
  -5  -1   3      140.24      144.63      3.09 o 
  -4  -1   3      150.54      198.49      3.21 o 
  -3  -1   3      658.86      625.55     15.09 o 
  -2  -1   3        3.48       10.60      0.93 o 
  -1  -1   3      482.02      427.69      5.45 o 
   0  -1   3     1201.17     1172.58     18.00 o 
   1  -1   3     2434.26     2624.56     45.36 o 
   2  -1   3      190.40      178.89      2.08 o 
   3  -1   3       82.20       89.08      1.41 o 
   4  -1   3       66.57       60.81      1.20 o 
   5  -1   3       68.59       64.00      1.52 o 
   6  -1   3       92.63       95.51      2.35 o 
   7  -1   3      117.28      109.12      1.97 o 
   8  -1   3        0.51        0.83      1.63 o 
   9  -1   3       30.09       34.15      2.03 o 
  10  -1   3       39.71       37.17      2.11 o 
 -11   0   3        0.54        0.61      1.33 o 
 -10   0   3       42.67       45.37      2.62 o 
  -9   0   3       22.17       24.53      2.03 o 
  -8   0   3      185.11      183.63      2.21 o 
  -7   0   3      217.16      201.70      2.41 o 
  -6   0   3      122.37      118.98      1.65 o 
  -5   0   3        0.46        2.63      0.86 o 
  -4   0   3      434.87      487.05      6.54 o 
  -3   0   3       34.43       27.60      0.94 o 
  -2   0   3     1583.57     1647.84     14.15 o 
  -1   0   3      158.34      132.50      1.90 o 
   0   0   3      673.12      814.39     10.55 o 
   1   0   3       13.71       27.64      1.23 o 
   2   0   3      580.66      604.43     10.01 o 
   3   0   3     1452.03     1511.69     20.08 o 
   4   0   3       12.77       15.74      1.03 o 
   5   0   3      210.35      200.58      3.31 o 
   6   0   3      131.85      112.35      2.09 o 
   7   0   3        2.70        2.26      1.50 o 
   8   0   3        7.58        9.36      1.45 o 
   9   0   3        1.78        3.19      1.51 o 
  10   0   3       17.56       18.04      2.05 o 
 -11   1   3       16.69       18.81      1.37 o 
 -10   1   3       26.44       22.00      1.32 o 
  -9   1   3       20.67       20.72      1.15 o 
  -8   1   3       36.81       38.68      1.30 o 
  -7   1   3       59.35       64.21      1.01 o 
  -6   1   3      346.71      372.73      5.82 o 
  -5   1   3      674.83      624.61      8.27 o 
  -4   1   3      395.74      365.88      8.07 o 
  -3   1   3        5.60       12.33      0.81 o 
  -2   1   3      684.50      678.13      2.92 o 
  -1   1   3      184.65      192.33      1.87 o 
   0   1   3       17.59       13.99      0.94 o 
   1   1   3        5.56        3.52      1.00 o 
   2   1   3        5.67        8.23      0.99 o 
   3   1   3        3.13        4.51      1.03 o 
   4   1   3        2.93        9.93      1.15 o 
   5   1   3        8.14       11.39      1.24 o 
   6   1   3      163.83      160.69      4.99 o 
   7   1   3       20.46       22.20      1.33 o 
   8   1   3       12.22       15.89      2.91 o 
   9   1   3        4.63        5.03      3.19 o 
 -11   2   3        5.74        6.37      1.28 o 
 -10   2   3        7.47        7.03      3.14 o 
  -9   2   3      138.09      151.64      3.61 o 
  -8   2   3      180.89      184.91      3.01 o 
  -7   2   3       88.64       90.11      1.44 o 
  -6   2   3       84.29       72.78      1.33 o 
  -5   2   3      279.19      293.46      3.32 o 
  -4   2   3      200.75      172.66      2.37 o 
  -3   2   3      725.36      736.17      4.05 o 
  -2   2   3       27.52       31.59      0.91 o 
  -1   2   3       79.08       64.37      0.94 o 
   0   2   3       87.26      104.17      1.36 o 
   1   2   3      435.68      467.46      2.92 o 
   2   2   3      220.99      217.22      4.35 o 
   3   2   3       82.76       89.92      3.27 o 
   4   2   3       17.12       15.76      1.13 o 
   5   2   3       98.64      101.88      2.17 o 
   6   2   3        9.45       12.13      1.20 o 
   7   2   3        1.69        2.25      1.32 o 
   8   2   3        0.03        0.13      1.17 o 
   9   2   3        0.21       -0.17      2.84 o 
 -11   3   3       20.85       26.76      1.36 o 
 -10   3   3        1.01        1.35      1.21 o 
  -9   3   3       26.05       25.38      1.07 o 
  -8   3   3       11.16       11.97      0.90 o 
  -7   3   3        0.00        0.91      0.86 o 
  -6   3   3       20.83       21.74      0.88 o 
  -5   3   3      117.59      105.36      2.27 o 
  -4   3   3      966.60     1002.20      5.57 o 
  -3   3   3        0.11        1.60      0.81 o 
  -2   3   3       74.62       76.37      1.11 o 
  -1   3   3      104.09       78.90      1.21 o 
   0   3   3       14.33       10.76      1.06 o 
   1   3   3       33.03       25.80      1.02 o 
   2   3   3       15.24        7.03      1.01 o 
   3   3   3        0.01        2.76      1.51 o 
   4   3   3        2.94        6.35      1.02 o 
   5   3   3       17.81       17.83      1.33 o 
   6   3   3        1.91        4.24      1.17 o 
   7   3   3        0.30        0.57      1.45 o 
   8   3   3       13.97       13.66      1.32 o 
 -11   4   3        9.76       12.03      1.19 o 
 -10   4   3        0.15        0.36      1.17 o 
  -9   4   3        8.07       10.50      0.94 o 
  -8   4   3      273.99      292.76      3.04 o 
  -7   4   3       52.15       50.91      1.00 o 
  -6   4   3       87.35       97.09      1.85 o 
  -5   4   3      302.84      278.99      2.25 o 
  -4   4   3       30.24       27.00      0.84 o 
  -3   4   3       86.67       67.99      0.88 o 
  -2   4   3      303.73      288.38      5.36 o 
  -1   4   3        2.33        1.43      0.84 o 
   0   4   3      233.83      217.39      3.01 o 
   1   4   3      206.52      204.74      3.32 o 
   2   4   3        8.99       10.80      0.98 o 
   3   4   3       25.87       23.77      1.48 o 
   4   4   3       25.93       26.06      1.23 o 
   5   4   3        4.02        4.22      1.02 o 
   6   4   3       18.36       19.44      1.13 o 
   7   4   3        8.53        9.68      1.39 o 
   8   4   3        6.29        6.56      1.40 o 
 -10   5   3        0.02        2.81      1.26 o 
  -9   5   3        0.03        0.55      0.95 o 
  -8   5   3       29.48       27.51      0.98 o 
  -7   5   3       56.81       54.96      1.87 o 
  -6   5   3       16.27       12.97      0.85 o 
  -5   5   3        8.38        7.94      0.78 o 
  -4   5   3        0.01        0.79      0.90 o 
  -3   5   3      124.55      128.59      1.44 o 
  -2   5   3      108.26      111.77      1.09 o 
  -1   5   3        1.55        1.82      0.88 o 
   0   5   3       22.28       19.21      0.97 o 
   1   5   3       15.50       15.14      0.95 o 
   2   5   3       17.85       25.16      1.02 o 
   3   5   3      119.02      117.22      5.60 o 
   4   5   3       50.67       54.46      1.19 o 
   5   5   3       50.12       50.96      1.64 o 
   6   5   3       60.16       63.00      2.19 o 
   7   5   3        4.31        7.06      1.17 o 
 -10   6   3        0.00        0.57      1.15 o 
  -9   6   3        1.78        2.20      1.01 o 
  -8   6   3        4.81        7.24      0.86 o 
  -7   6   3       86.11       93.75      2.31 o 
  -6   6   3       39.45       33.59      1.02 o 
  -5   6   3       11.35        7.85      0.95 o 
  -4   6   3       66.42       62.10      1.86 o 
  -3   6   3       30.21       30.97      0.99 o 
  -2   6   3       11.51       10.99      0.86 o 
  -1   6   3      221.96      230.33      2.14 o 
   0   6   3       68.92       74.06      1.54 o 
   1   6   3       51.92       44.83      1.65 o 
   2   6   3      108.60      115.93      3.18 o 
   3   6   3        4.26        5.75      0.87 o 
   4   6   3        0.15       -0.53      1.02 o 
   5   6   3       13.98       16.68      1.19 o 
   6   6   3        3.19        5.91      1.36 o 
  -9   7   3        0.40        0.69      1.59 o 
  -8   7   3        0.81        1.17      1.04 o 
  -7   7   3        1.42        3.74      1.01 o 
  -6   7   3        0.96        2.48      0.99 o 
  -5   7   3        5.38        5.71      1.64 o 
  -4   7   3        1.66        1.68      0.96 o 
  -3   7   3        2.15        3.20      0.91 o 
  -2   7   3        8.31       10.19      1.24 o 
  -1   7   3       24.25       21.79      0.96 o 
   0   7   3        0.64        2.12      0.92 o 
   1   7   3        1.47        1.06      1.03 o 
   2   7   3       24.49       24.53      1.40 o 
   3   7   3       29.32       29.19      1.15 o 
   4   7   3       52.59       50.30      1.64 o 
   5   7   3       36.19       33.36      1.05 o 
  -8   8   3        0.14        2.31      1.08 o 
  -7   8   3        0.63        1.35      1.06 o 
  -6   8   3        1.43        3.02      0.93 o 
  -5   8   3        0.39       -0.03      0.98 o 
  -4   8   3       12.08       12.94      0.96 o 
  -3   8   3       13.81       13.13      0.92 o 
  -2   8   3        2.53        5.30      0.92 o 
  -1   8   3        9.89       11.63      0.94 o 
   0   8   3       20.81       20.91      0.96 o 
   1   8   3        5.89        8.20      1.07 o 
   2   8   3        8.04        6.25      0.88 o 
   3   8   3        0.01        0.36      0.89 o 
   4   8   3        2.80        2.78      0.99 o 
  -7   9   3        0.30        1.75      1.15 o 
  -6   9   3        4.00        5.06      1.31 o 
  -5   9   3        7.39        6.71      1.39 o 
  -4   9   3       21.70       18.72      1.03 o 
  -3   9   3        8.35       10.32      1.03 o 
  -2   9   3        1.82        3.18      1.00 o 
  -1   9   3        0.11        1.39      0.95 o 
   0   9   3       13.84       11.77      1.13 o 
   1   9   3        0.06        2.30      0.98 o 
   2   9   3        0.70        1.51      0.84 o 
   3   9   3        0.94        1.86      0.97 o 
  -5  10   3        0.50        1.45      1.00 o 
  -4  10   3        1.96        3.18      0.99 o 
  -3  10   3        2.47        3.48      1.02 o 
  -2  10   3        0.99        2.35      1.01 o 
  -1  10   3        0.30        0.61      1.04 o 
   0  10   3        0.26        1.13      1.04 o 
  -2 -13   4        0.00        0.71      1.15 o 
  -1 -13   4        1.74        2.05      1.14 o 
   0 -13   4        3.88        4.61      1.02 o 
   1 -13   4        5.69        5.20      1.31 o 
   2 -13   4        1.28        1.47      0.98 o 
   3 -13   4        0.00        0.57      1.03 o 
   4 -13   4        2.43        2.93      1.34 o 
  -4 -12   4        4.71        4.68      1.10 o 
  -3 -12   4        1.79        3.50      1.08 o 
  -2 -12   4        3.29        4.56      1.05 o 
  -1 -12   4        1.96        1.81      0.97 o 
   0 -12   4        0.00       -0.18      1.06 o 
   1 -12   4        0.05       -0.33      1.11 o 
   2 -12   4        7.21        9.64      1.52 o 
   3 -12   4        0.00        0.57      0.98 o 
   4 -12   4        6.34        8.04      1.06 o 
   5 -12   4       20.37       18.74      1.94 o 
   6 -12   4        1.11        1.68      1.13 o 
  -6 -11   4        7.74        5.22      1.10 o 
  -5 -11   4        1.19        1.38      1.02 o 
  -4 -11   4        0.46        1.44      1.01 o 
  -3 -11   4        1.26        0.24      0.95 o 
  -2 -11   4       74.36       82.49      2.43 o 
  -1 -11   4        0.34        2.19      1.12 o 
   0 -11   4       14.40       20.78      1.01 o 
   1 -11   4       11.75       12.16      1.12 o 
   2 -11   4        0.49        2.09      1.11 o 
   3 -11   4       14.46       18.83      1.09 o 
   4 -11   4       10.17       12.54      1.02 o 
   5 -11   4        0.86        2.05      1.01 o 
   6 -11   4        0.51        1.49      1.14 o 
   7 -11   4        0.32        2.50      1.19 o 
  -7 -10   4       13.83       12.78      1.16 o 
  -6 -10   4       25.82       23.38      1.07 o 
  -5 -10   4        5.42        7.75      1.41 o 
  -4 -10   4        1.74        2.80      1.02 o 
  -3 -10   4       42.53       43.17      1.15 o 
  -2 -10   4       34.65       36.16      1.60 o 
  -1 -10   4        4.56        7.14      0.96 o 
   0 -10   4       32.45       27.87      0.97 o 
   1 -10   4        4.88        3.91      1.23 o 
   2 -10   4       17.19       15.78      2.21 o 
   3 -10   4        8.69       10.60      1.95 o 
   4 -10   4       33.07       30.03      1.02 o 
   5 -10   4        0.90        1.21      1.41 o 
   6 -10   4        0.53        0.12      1.08 o 
   7 -10   4        0.05        1.59      1.21 o 
   8 -10   4        0.03       -0.66      1.32 o 
  -8  -9   4        0.00        1.82      1.21 o 
  -7  -9   4        4.91        4.70      1.14 o 
  -6  -9   4        3.51        4.59      1.00 o 
  -5  -9   4        7.43        6.95      1.06 o 
  -4  -9   4        6.46        6.08      0.99 o 
  -3  -9   4        0.58        0.48      0.92 o 
  -2  -9   4       36.59       44.21      1.10 o 
  -1  -9   4       34.68       47.24      1.55 o 
   0  -9   4        0.13        0.27      1.08 o 
   1  -9   4       41.10       48.68      1.23 o 
   2  -9   4       26.58       27.63      1.14 o 
   3  -9   4       51.27       47.24      1.18 o 
   4  -9   4        0.48        0.98      0.98 o 
   5  -9   4        9.54        9.58      1.05 o 
   6  -9   4        0.52        0.65      1.05 o 
   7  -9   4        5.65        6.39      1.20 o 
   8  -9   4        2.91        4.49      1.40 o 
  -8  -8   4        2.53        3.48      1.12 o 
  -7  -8   4        5.60        6.42      1.07 o 
  -6  -8   4       20.42       23.91      1.04 o 
  -5  -8   4       64.71       67.44      1.50 o 
  -4  -8   4       12.67       14.31      1.07 o 
  -3  -8   4       75.54       78.64      1.75 o 
  -2  -8   4        5.11        5.37      0.88 o 
  -1  -8   4        3.23        3.63      0.90 o 
   0  -8   4       49.02       50.47      1.84 o 
   1  -8   4       38.13       34.54      1.21 o 
   2  -8   4       48.45       45.20      1.24 o 
   3  -8   4       55.73       56.03      1.25 o 
   4  -8   4        3.64        3.75      0.95 o 
   5  -8   4        4.85        5.80      1.21 o 
   6  -8   4       21.87       21.46      1.77 o 
   7  -8   4       15.77       17.90      1.22 o 
   8  -8   4        0.00        0.73      1.34 o 
   9  -8   4        0.01       -0.14      1.28 o 
  -9  -7   4        0.69        2.94      1.29 o 
  -8  -7   4        0.79        1.45      1.10 o 
  -7  -7   4       12.32       10.05      1.03 o 
  -6  -7   4        0.06        2.02      0.98 o 
  -5  -7   4       61.44       50.19      1.32 o 
  -4  -7   4       48.17       38.02      1.09 o 
  -3  -7   4        5.91        4.11      1.02 o 
  -2  -7   4       27.14       32.83      1.30 o 
  -1  -7   4        3.86        7.52      1.26 o 
   0  -7   4       90.68       89.97      4.37 o 
   1  -7   4       49.49       54.39      1.65 o 
   2  -7   4        4.17        4.42      1.61 o 
   3  -7   4       54.32       54.63      1.28 o 
   4  -7   4        0.08        1.57      0.94 o 
   5  -7   4       31.22       30.16      1.35 o 
   6  -7   4      194.25      193.34      7.36 o 
   7  -7   4       10.79       12.82      1.30 o 
   8  -7   4       62.62       65.10      1.39 o 
   9  -7   4       10.83       13.34      1.69 o 
 -10  -6   4        0.63        0.50      1.09 o 
  -9  -6   4       15.41       12.47      0.96 o 
  -8  -6   4       17.14       20.08      1.14 o 
  -7  -6   4        2.74        3.83      1.06 o 
  -6  -6   4        6.22        6.21      0.86 o 
  -5  -6   4       79.98       80.39      2.18 o 
  -4  -6   4       29.07       31.09      1.00 o 
  -3  -6   4      296.19      295.66      3.75 o 
  -2  -6   4       81.86       86.74      1.14 o 
  -1  -6   4       14.72       11.89      0.87 o 
   0  -6   4      157.19      175.57      4.71 o 
   1  -6   4      142.30      140.01      1.55 o 
   2  -6   4      309.87      288.55      4.60 o 
   3  -6   4      122.81      131.25      1.58 o 
   4  -6   4      194.26      185.43     12.25 o 
   5  -6   4       26.70       26.86      1.24 o 
   6  -6   4       32.31       31.10      1.07 o 
   7  -6   4       59.26       62.22      1.31 o 
   8  -6   4        0.28        1.75      1.45 o 
   9  -6   4       11.61       13.03      2.17 o 
 -10  -5   4       18.39       17.17      1.18 o 
  -9  -5   4       38.12       33.37      1.08 o 
  -8  -5   4        7.82        9.05      0.94 o 
  -7  -5   4       23.32       24.18      1.29 o 
  -6  -5   4       63.67       59.41      2.39 o 
  -5  -5   4        0.55        0.82      0.78 o 
  -4  -5   4        7.37       11.86      0.86 o 
  -3  -5   4      303.46      299.52      4.99 o 
  -2  -5   4      127.50      119.62      2.30 o 
  -1  -5   4      223.29      197.92      1.94 o 
   0  -5   4      591.75      618.92     11.95 o 
   1  -5   4      469.81      498.75     10.37 o 
   2  -5   4       11.20       10.06      1.23 o 
   3  -5   4      204.65      196.00      4.14 o 
   4  -5   4      462.17      468.82     11.62 o 
   5  -5   4       63.35       64.03      1.64 o 
   6  -5   4      115.88      111.32      1.63 o 
   7  -5   4      216.33      217.67      2.03 o 
   8  -5   4        3.69        4.74      1.78 o 
   9  -5   4        3.01        5.63      1.89 o 
  10  -5   4        4.19        5.17      2.17 o 
 -11  -4   4        0.13        1.39      1.27 o 
 -10  -4   4        0.17        1.31      1.07 o 
  -9  -4   4       71.89       69.41      1.36 o 
  -8  -4   4       43.99       41.80      1.00 o 
  -7  -4   4      481.15      486.65      9.25 o 
  -6  -4   4       18.01       15.71      1.07 o 
  -5  -4   4        1.95        3.74      0.94 o 
  -4  -4   4      209.80      235.61      2.90 o 
  -3  -4   4       34.92       40.93      1.04 o 
  -2  -4   4       64.45       66.15      1.03 o 
  -1  -4   4       80.85      107.30      2.14 o 
   0  -4   4      295.71      304.45      3.29 o 
   1  -4   4       25.95       26.72      1.34 o 
   2  -4   4        4.90        8.69      1.14 o 
   3  -4   4     1048.10     1070.05     12.21 o 
   4  -4   4       10.13       11.96      1.05 o 
   5  -4   4       24.51       21.26      1.26 o 
   6  -4   4        2.41        4.25      1.52 o 
   7  -4   4       48.42       44.00      1.52 o 
   8  -4   4       17.21       20.04      2.04 o 
   9  -4   4        0.89        4.85      2.07 o 
  10  -4   4        5.48        5.49      1.99 o 
 -11  -3   4        1.03        4.54      1.26 o 
 -10  -3   4        0.36        0.50      2.52 o 
  -9  -3   4        0.95        2.87      0.96 o 
  -8  -3   4       58.36       50.53      1.09 o 
  -7  -3   4        4.74        6.51      0.90 o 
  -6  -3   4       12.71       13.22      0.97 o 
  -5  -3   4       12.55       22.78      0.84 o 
  -4  -3   4      294.32      300.15      1.87 o 
  -3  -3   4      155.13      169.57      2.48 o 
  -2  -3   4     1158.42     1094.22     11.96 o 
  -1  -3   4      849.27      810.13      9.66 o 
   0  -3   4      255.49      297.11      5.45 o 
   1  -3   4      201.28      188.84      3.94 o 
   2  -3   4      616.67      655.65     10.66 o 
   3  -3   4       48.50       58.99      1.30 o 
   4  -3   4      144.79      123.26      1.85 o 
   5  -3   4       45.92       42.67      1.74 o 
   6  -3   4        1.58        2.29      1.28 o 
   7  -3   4        1.00        1.12      1.66 o 
   8  -3   4        8.51       11.75      1.78 o 
   9  -3   4       10.79       13.41      1.85 o 
  10  -3   4        2.82        2.81      1.95 o 
 -11  -2   4        2.34        4.12      1.25 o 
 -10  -2   4        0.92        2.13      1.17 o 
  -9  -2   4       44.89       51.00      1.09 o 
  -8  -2   4      142.53      143.04      1.33 o 
  -7  -2   4      311.46      298.40      3.04 o 
  -6  -2   4      599.23      572.00      6.44 o 
  -5  -2   4       79.44       89.17      1.70 o 
  -4  -2   4       78.42       82.47      1.14 o 
  -3  -2   4      604.85      633.27     10.13 o 
  -2  -2   4      838.92      889.98     10.26 o 
  -1  -2   4      518.50      520.50      6.58 o 
   0  -2   4     1555.87     1655.57     25.17 o 
   1  -2   4      160.51      132.24      2.79 o 
   2  -2   4      169.00      163.19      2.13 o 
   3  -2   4       27.90       18.32      1.07 o 
   4  -2   4      100.21       86.83      1.79 o 
   5  -2   4       88.30       96.00      2.89 o 
   6  -2   4        4.93        3.12      1.39 o 
   7  -2   4        4.92        8.85      1.73 o 
   8  -2   4        6.11        8.40      1.81 o 
   9  -2   4        7.52        8.97      1.89 o 
  10  -2   4       11.24        8.97      2.08 o 
 -11  -1   4       10.31       13.32      1.35 o 
 -10  -1   4       27.42       33.26      1.25 o 
  -9  -1   4       14.30       14.34      0.99 o 
  -8  -1   4        7.24        8.40      0.88 o 
  -7  -1   4        1.18        1.25      0.84 o 
  -6  -1   4       32.77       27.81      1.34 o 
  -5  -1   4       31.63       37.51      2.18 o 
  -4  -1   4      816.38      756.80      8.70 o 
  -3  -1   4     1147.86     1157.46     12.33 o 
  -2  -1   4       69.43       87.46      1.07 o 
  -1  -1   4     2423.04     2365.66     27.02 o 
   0  -1   4        0.32        3.72      0.94 o 
   1  -1   4        0.25        1.73      1.02 o 
   2  -1   4      377.62      342.06      5.31 o 
   3  -1   4       66.46       83.01      1.31 o 
   4  -1   4      469.81      458.08      6.56 o 
   5  -1   4      609.16      578.19     12.70 o 
   6  -1   4       28.06       26.88      1.41 o 
   7  -1   4       38.11       34.91      2.51 o 
   8  -1   4        0.39       -0.22      1.86 o 
   9  -1   4        0.30       -0.80      1.94 o 
 -11   0   4       31.07       36.36      1.32 o 
 -10   0   4        4.83        3.43      1.18 o 
  -9   0   4        4.79        5.77      0.97 o 
  -8   0   4       71.00       76.72      1.37 o 
  -7   0   4      164.35      164.63      1.53 o 
  -6   0   4      441.71      430.10      6.70 o 
  -5   0   4      898.59      793.22     13.10 o 
  -4   0   4       20.92       12.20      0.84 o 
  -3   0   4        3.57        7.28      0.84 o 
  -2   0   4     1704.08     1686.40     18.37 o 
  -1   0   4       58.37       59.52      0.96 o 
   0   0   4      541.10      510.69      8.01 o 
   1   0   4     1344.29     1382.68     25.82 o 
   2   0   4      341.42      345.50      5.49 o 
   3   0   4      375.40      394.90      5.93 o 
   4   0   4        1.36        1.63      1.03 o 
   5   0   4       77.45       81.84      1.57 o 
   6   0   4       29.58       30.80      1.36 o 
   7   0   4       30.02       36.58      2.38 o 
 -11   1   4        2.58        2.31      1.26 o 
 -10   1   4       18.48       20.00      1.09 o 
  -9   1   4       36.61       41.90      1.35 o 
  -8   1   4      350.67      342.65      7.05 o 
  -7   1   4        4.98        7.38      0.90 o 
  -6   1   4       21.05       18.82      0.88 o 
  -5   1   4      301.02      303.23      4.20 o 
  -4   1   4      390.19      401.87      3.08 o 
  -3   1   4      278.05      295.03      2.74 o 
  -2   1   4      350.11      344.51      1.39 o 
  -1   1   4      314.75      310.21      4.36 o 
   0   1   4     1599.00     1622.17     28.01 o 
   1   1   4      463.43      497.75      5.92 o 
   2   1   4       64.90       75.00      1.36 o 
   3   1   4      160.56      160.29      3.31 o 
   4   1   4      197.54      204.05      4.29 o 
   5   1   4      196.00      187.94      3.88 o 
   6   1   4      195.22      200.97      2.80 o 
   7   1   4       18.10       15.68      1.16 o 
   8   1   4        6.00        4.13      2.79 o 
 -11   2   4        0.00        0.83      1.37 o 
 -10   2   4        0.13        0.02      1.35 o 
  -9   2   4        0.01        1.66      0.97 o 
  -8   2   4       21.49       19.21      0.98 o 
  -7   2   4       13.67       15.51      0.95 o 
  -6   2   4      271.43      271.53      2.89 o 
  -5   2   4       84.59       97.81      1.27 o 
  -4   2   4      163.02      137.65      1.02 o 
  -3   2   4       48.76       70.41      0.99 o 
  -2   2   4      120.25      152.16      1.80 o 
  -1   2   4      770.64      737.48     10.81 o 
   0   2   4       23.31       22.53      1.01 o 
   1   2   4      423.34      397.74      5.78 o 
   2   2   4      279.33      278.54      3.10 o 
   3   2   4       43.97       46.30      1.04 o 
   4   2   4       26.62       31.30      1.05 o 
   5   2   4       50.90       56.53      1.10 o 
   6   2   4       50.67       48.38      1.18 o 
   7   2   4        2.57        3.52      1.15 o 
   8   2   4        3.05        4.39      1.13 o 
 -11   3   4        0.84        0.82      1.53 o 
 -10   3   4        4.60        5.55      1.01 o 
  -9   3   4        0.10       -0.34      0.86 o 
  -8   3   4       10.05        9.93      0.97 o 
  -7   3   4       82.01       83.94      1.03 o 
  -6   3   4       65.51       76.11      0.95 o 
  -5   3   4      220.30      200.80      1.48 o 
  -4   3   4       22.26       21.89      0.78 o 
  -3   3   4      270.91      261.85      1.58 o 
  -2   3   4       13.15       12.85      0.79 o 
  -1   3   4       63.36       60.83      0.99 o 
   0   3   4        2.23        1.39      1.07 o 
   1   3   4      134.03      136.59      2.37 o 
   2   3   4       33.00       36.90      1.04 o 
   3   3   4        0.00        0.98      0.88 o 
   4   3   4       21.08       22.55      0.99 o 
   5   3   4       64.10       61.12      1.88 o 
   6   3   4       17.92       20.41      1.09 o 
   7   3   4        8.71       11.32      1.16 o 
   8   3   4        0.18        0.68      1.18 o 
 -11   4   4        0.99        1.52      1.27 o 
 -10   4   4       11.39       14.11      1.08 o 
  -9   4   4       50.79       44.39      0.99 o 
  -8   4   4       46.28       47.33      1.35 o 
  -7   4   4       99.70       96.11      1.02 o 
  -6   4   4        5.29        3.23      0.80 o 
  -5   4   4        0.22        1.46      0.76 o 
  -4   4   4       45.21       47.61      0.87 o 
  -3   4   4      111.29       98.95      1.40 o 
  -2   4   4       23.80       20.34      0.90 o 
  -1   4   4       33.97       29.73      1.28 o 
   0   4   4       11.53        9.14      1.04 o 
   1   4   4       48.16       39.71      1.11 o 
   2   4   4       12.92       10.35      0.99 o 
   3   4   4        1.11        1.90      0.92 o 
   4   4   4       22.70       22.70      0.96 o 
   5   4   4       46.97       41.25      1.32 o 
   6   4   4        0.35        0.83      1.03 o 
   7   4   4        3.76        4.77      1.20 o 
 -10   5   4       14.24       12.21      0.99 o 
  -9   5   4        4.00        5.42      0.96 o 
  -8   5   4       45.55       53.25      1.14 o 
  -7   5   4       34.88       35.57      0.94 o 
  -6   5   4        1.24        1.30      0.88 o 
  -5   5   4      274.76      266.48      2.99 o 
  -4   5   4      222.32      213.62      4.96 o 
  -3   5   4      103.30      101.56      1.34 o 
  -2   5   4      146.04      138.08      1.89 o 
  -1   5   4        4.07        5.46      0.96 o 
   0   5   4        2.49        0.72      0.94 o 
   1   5   4       26.82       27.18      1.03 o 
   2   5   4       11.50       11.92      0.96 o 
   3   5   4        8.24        9.95      1.15 o 
   4   5   4        6.61        5.01      1.11 o 
   5   5   4        0.07        0.44      1.00 o 
   6   5   4        1.04        1.94      1.01 o 
 -10   6   4        2.88        3.79      1.04 o 
  -9   6   4       54.84       53.28      1.43 o 
  -8   6   4       57.61       49.06      1.24 o 
  -7   6   4        0.08        0.97      1.06 o 
  -6   6   4       52.50       47.06      1.08 o 
  -5   6   4       24.09       25.52      1.59 o 
  -4   6   4       13.83       13.95      1.03 o 
  -3   6   4        0.01        1.29      0.95 o 
  -2   6   4       54.81       50.91      1.21 o 
  -1   6   4        6.91        4.45      0.95 o 
   0   6   4       23.69       24.49      1.16 o 
   1   6   4        9.20       10.26      1.01 o 
   2   6   4       18.56       23.54      0.90 o 
   3   6   4        0.80        2.13      0.89 o 
   4   6   4       13.04       16.39      1.43 o 
   5   6   4        3.95        2.38      0.96 o 
   6   6   4        1.50        2.32      1.05 o 
  -9   7   4       43.00       37.14      2.96 o 
  -8   7   4       18.05       14.95      1.12 o 
  -7   7   4       21.48       24.56      1.94 o 
  -6   7   4       21.37       26.07      1.04 o 
  -5   7   4       31.70       27.73      2.58 o 
  -4   7   4       41.42       45.86      2.14 o 
  -3   7   4       53.27       56.55      1.76 o 
  -2   7   4       18.53       20.38      1.05 o 
  -1   7   4       12.64       15.03      0.91 o 
   0   7   4       40.38       43.24      1.23 o 
   1   7   4        0.56        3.29      0.96 o 
   2   7   4        5.50        5.84      0.92 o 
   3   7   4       23.39       25.11      1.62 o 
   4   7   4       17.54       17.62      1.01 o 
  -8   8   4        1.84        3.46      1.13 o 
  -7   8   4        1.16        1.87      1.09 o 
  -6   8   4        7.03        7.39      1.23 o 
  -5   8   4        0.06       -0.35      0.98 o 
  -4   8   4        5.11        4.06      0.98 o 
  -3   8   4        0.00        0.01      0.95 o 
  -2   8   4        5.70        8.13      1.01 o 
  -1   8   4        0.61        0.65      1.01 o 
   0   8   4        0.22        0.17      1.16 o 
   1   8   4        0.00        0.75      1.05 o 
   2   8   4        2.83        4.72      0.88 o 
   3   8   4        7.84        8.52      1.33 o 
  -6   9   4        0.11        0.34      1.10 o 
  -5   9   4        0.02        1.39      1.02 o 
  -4   9   4        0.05        1.14      1.05 o 
  -3   9   4        0.45        1.24      1.05 o 
  -2   9   4       10.78       10.81      1.02 o 
  -1   9   4       16.07       17.66      1.06 o 
   0   9   4        6.12        6.04      1.05 o 
   1   9   4        8.95        9.97      2.05 o 
  -2 -13   5        2.32        1.91      1.17 o 
  -1 -13   5        2.89        4.19      1.05 o 
   0 -13   5        3.47        2.90      1.22 o 
   1 -13   5        1.88        3.83      1.16 o 
   2 -13   5        2.06        3.28      1.19 o 
   3 -13   5        4.40        4.17      1.03 o 
   4 -13   5        0.70        1.27      1.10 o 
  -4 -12   5       21.47       22.65      1.05 o 
  -3 -12   5        1.49        2.84      1.01 o 
  -2 -12   5        0.02        0.74      1.02 o 
  -1 -12   5        2.12        2.49      0.94 o 
   0 -12   5        2.54        4.40      0.95 o 
   1 -12   5        8.02        9.51      1.76 o 
   2 -12   5        4.32        4.42      1.18 o 
   3 -12   5       12.94       13.12      1.17 o 
   4 -12   5        0.80        0.26      0.98 o 
   5 -12   5        7.68        9.04      1.33 o 
   6 -12   5        0.01        2.04      1.22 o 
  -6 -11   5        4.45        5.04      1.09 o 
  -5 -11   5        2.41        2.91      1.12 o 
  -4 -11   5        4.84        5.17      1.03 o 
  -3 -11   5        2.71        4.48      1.04 o 
  -2 -11   5       11.25        9.91      1.02 o 
  -1 -11   5        0.44        2.38      0.89 o 
   0 -11   5        6.85       10.30      1.42 o 
   1 -11   5        0.27        0.86      0.92 o 
   2 -11   5       18.46       20.57      1.16 o 
   3 -11   5       34.13       38.88      1.29 o 
   4 -11   5        4.55        4.62      1.03 o 
   5 -11   5        9.74        9.13      1.10 o 
   6 -11   5       35.60       34.29      3.07 o 
   7 -11   5       10.53        9.55      1.20 o 
  -7 -10   5        6.72        4.55      1.11 o 
  -6 -10   5        7.10        7.76      1.06 o 
  -5 -10   5        0.17        0.66      0.94 o 
  -4 -10   5        7.99        9.60      0.99 o 
  -3 -10   5        2.43        2.24      0.96 o 
  -2 -10   5       11.11        6.82      0.99 o 
  -1 -10   5        8.53        9.11      0.92 o 
   0 -10   5       25.18       20.02      0.99 o 
   1 -10   5       41.52       48.61      1.21 o 
   2 -10   5       24.38       26.69      1.25 o 
   3 -10   5       10.97       13.95      1.29 o 
   4 -10   5       45.08       44.32      2.95 o 
   5 -10   5        3.05        3.25      1.05 o 
   6 -10   5        7.53        7.96      1.11 o 
   7 -10   5        4.18        4.11      1.28 o 
  -8  -9   5        2.46        4.23      1.58 o 
  -7  -9   5        3.48        5.43      1.04 o 
  -6  -9   5        0.33        1.75      1.00 o 
  -5  -9   5        0.54        1.41      0.91 o 
  -4  -9   5        3.13        3.74      0.99 o 
  -3  -9   5      109.25      111.74      2.45 o 
  -2  -9   5       64.70       54.46      1.03 o 
  -1  -9   5        1.61        2.72      1.00 o 
   0  -9   5       29.25       29.30      1.03 o 
   1  -9   5        6.86       12.38      1.10 o 
   2  -9   5       16.72       14.71      1.18 o 
   3  -9   5        0.28        1.94      1.04 o 
   4  -9   5       60.42       59.46      3.38 o 
   5  -9   5        0.17        0.58      1.06 o 
   6  -9   5        0.74        2.00      1.13 o 
   7  -9   5       28.62       31.00      1.37 o 
   8  -9   5        0.59        2.24      1.18 o 
  -9  -8   5        0.40        2.45      1.72 o 
  -8  -8   5        2.57        3.57      1.44 o 
  -7  -8   5      107.77      101.70      1.29 o 
  -6  -8   5       32.53       32.98      1.11 o 
  -5  -8   5       93.53       94.15      1.72 o 
  -4  -8   5       89.82       86.40      1.80 o 
  -3  -8   5        0.11        2.10      2.58 o 
  -2  -8   5       52.41       45.75      1.39 o 
  -1  -8   5        2.32        8.08      1.13 o 
   0  -8   5       18.77       17.95      1.25 o 
   1  -8   5       21.03       18.30      1.75 o 
   2  -8   5        4.84        3.02      1.45 o 
   3  -8   5       27.75       23.91      1.55 o 
   4  -8   5       10.21        9.14      1.03 o 
   5  -8   5        6.54        6.70      1.04 o 
   6  -8   5        2.37        3.18      1.19 o 
   7  -8   5       25.10       23.51      1.17 o 
   8  -8   5        0.02        1.57      1.19 o 
   9  -8   5       13.71       13.15      1.63 o 
  -9  -7   5        0.02        1.23      0.94 o 
  -8  -7   5        8.27        8.38      1.17 o 
  -7  -7   5       70.59       69.42      2.16 o 
  -6  -7   5       41.15       43.03      0.95 o 
  -5  -7   5        0.59        0.52      1.03 o 
  -4  -7   5      145.82      140.36      2.34 o 
  -3  -7   5       46.62       43.27      1.09 o 
  -2  -7   5      468.78      465.35      3.26 o 
  -1  -7   5      281.52      281.08      2.94 o 
   0  -7   5       12.20        9.87      0.92 o 
   1  -7   5      229.71      218.69      2.00 o 
   2  -7   5        2.42        2.77      1.07 o 
   3  -7   5        2.97        2.91      1.14 o 
   4  -7   5       21.01       22.49      2.98 o 
   5  -7   5        7.46       10.43      1.15 o 
   6  -7   5       60.87       65.00      1.68 o 
   7  -7   5       17.80       18.12      1.19 o 
   8  -7   5        0.04        0.48      1.38 o 
   9  -7   5        0.04        1.19      1.71 o 
 -10  -6   5       18.19       17.81      1.04 o 
  -9  -6   5        0.37        1.77      0.97 o 
  -8  -6   5       40.19       41.84      1.60 o 
  -7  -6   5      112.00      102.94      3.30 o 
  -6  -6   5      295.84      285.80      5.42 o 
  -5  -6   5       63.49       56.84      1.10 o 
  -4  -6   5      165.06      141.19      2.36 o 
  -3  -6   5       12.59       21.67      0.90 o 
  -2  -6   5        1.17        2.99      0.94 o 
  -1  -6   5       14.99       10.65      0.93 o 
   0  -6   5        0.65        2.16      0.98 o 
   1  -6   5      152.87      155.66      2.33 o 
   2  -6   5       98.33       98.15      1.34 o 
   3  -6   5        6.02       10.72      1.20 o 
   4  -6   5      109.94       98.09      2.11 o 
   5  -6   5       11.82       12.27      1.29 o 
   6  -6   5        9.11        9.42      1.18 o 
   7  -6   5        9.96       11.75      1.33 o 
   8  -6   5        0.13        0.53      1.43 o 
   9  -6   5       36.92       38.71      2.33 o 
 -10  -5   5        2.39        3.80      0.99 o 
  -9  -5   5        0.13       -0.20      0.90 o 
  -8  -5   5        0.25        1.62      0.98 o 
  -7  -5   5      166.85      161.38      1.65 o 
  -6  -5   5      101.08      109.33      1.26 o 
  -5  -5   5        0.07        1.35      1.00 o 
  -4  -5   5      110.27      115.50      1.44 o 
  -3  -5   5      279.42      264.75      5.76 o 
  -2  -5   5       47.65       46.66      1.10 o 
  -1  -5   5     1098.96     1084.41     10.91 o 
   0  -5   5       69.93       73.90      1.26 o 
   1  -5   5      147.73      163.97      3.66 o 
   2  -5   5      321.69      332.35      2.59 o 
   3  -5   5       40.32       39.14      1.22 o 
   4  -5   5       42.46       40.28      1.17 o 
   5  -5   5      351.12      353.40      5.75 o 
   6  -5   5      131.70      132.13      4.59 o 
   7  -5   5       32.43       30.86      1.49 o 
   8  -5   5       13.42       15.52      1.72 o 
   9  -5   5       11.36       13.23      2.21 o 
 -11  -4   5       12.54       13.76      1.90 o 
 -10  -4   5       42.71       47.93      1.15 o 
  -9  -4   5        2.65        3.55      1.02 o 
  -8  -4   5       19.14       18.50      0.91 o 
  -7  -4   5        0.47        2.62      1.03 o 
  -6  -4   5       14.37        9.26      0.83 o 
  -5  -4   5      305.08      288.06      3.87 o 
  -4  -4   5      142.61      161.00      1.89 o 
  -3  -4   5        3.37        0.76      1.03 o 
  -2  -4   5       48.94       35.39      1.05 o 
  -1  -4   5       30.69       33.15      1.04 o 
   0  -4   5      105.23      111.76      1.92 o 
   1  -4   5      248.54      284.73      5.74 o 
   2  -4   5        2.33        2.87      1.19 o 
   3  -4   5       73.66       85.32      2.43 o 
   4  -4   5       31.16       31.24      1.26 o 
   5  -4   5      393.90      385.26      7.54 o 
   6  -4   5       41.87       44.25      1.46 o 
   7  -4   5       30.82       28.40      1.80 o 
   8  -4   5        3.92        5.08      2.06 o 
   9  -4   5        1.34        2.19      1.95 o 
 -11  -3   5        0.40        0.43      1.25 o 
 -10  -3   5        2.52        1.99      1.16 o 
  -9  -3   5       23.42       26.06      1.10 o 
  -8  -3   5       15.69       13.69      0.92 o 
  -7  -3   5        3.53        6.33      0.87 o 
  -6  -3   5        1.24        4.31      0.82 o 
  -5  -3   5      189.82      183.26      3.26 o 
  -4  -3   5      450.37      481.88      5.18 o 
  -3  -3   5      121.67      149.47      1.16 o 
  -2  -3   5        0.29        0.66      0.89 o 
  -1  -3   5      602.80      676.39      8.15 o 
   0  -3   5      479.57      472.72      7.28 o 
   1  -3   5      882.65      932.95     12.65 o 
   2  -3   5        1.50        3.60      1.11 o 
   3  -3   5      320.61      336.24      4.71 o 
   4  -3   5      218.39      222.77      2.10 o 
   5  -3   5        0.04        1.45      1.23 o 
   6  -3   5      392.31      388.79      9.00 o 
   7  -3   5        0.02        1.25      1.47 o 
   8  -3   5        4.00        0.69      1.89 o 
   9  -3   5       13.31       10.17      1.96 o 
 -11  -2   5        1.18        2.34      1.21 o 
 -10  -2   5        9.64        7.56      1.02 o 
  -9  -2   5       14.78       14.10      0.93 o 
  -8  -2   5      221.98      217.08      1.32 o 
  -7  -2   5       62.69       68.91      1.01 o 
  -6  -2   5        0.04        1.54      0.88 o 
  -5  -2   5       42.53       32.03      0.97 o 
  -4  -2   5       36.57       17.59      1.17 o 
  -3  -2   5      192.82      175.82      1.82 o 
  -2  -2   5        0.08        6.02      0.94 o 
  -1  -2   5     1034.37     1013.44     12.13 o 
   0  -2   5      175.85      184.67      3.97 o 
   1  -2   5      430.43      523.58     10.95 o 
   2  -2   5      618.98      602.26     10.17 o 
   3  -2   5        0.32        2.69      1.07 o 
   4  -2   5        7.25       11.42      1.18 o 
   5  -2   5       18.49       18.04      1.56 o 
   6  -2   5      228.51      223.57      2.64 o 
   7  -2   5       16.98       16.93      2.23 o 
 -11  -1   5        0.10        0.69      1.59 o 
 -10  -1   5        0.63        2.39      1.00 o 
  -9  -1   5        2.83        4.84      0.92 o 
  -8  -1   5      231.83      232.65      2.41 o 
  -7  -1   5       15.10       15.69      1.06 o 
  -6  -1   5      222.07      208.42      3.22 o 
  -5  -1   5      528.59      530.78      9.16 o 
  -4  -1   5      392.26      459.36      3.24 o 
  -3  -1   5     1875.79     1952.61     18.18 o 
  -2  -1   5      549.38      602.57      7.40 o 
  -1  -1   5        5.90        9.67      0.87 o 
   0  -1   5        0.36        4.04      0.89 o 
   1  -1   5      298.56      318.30      5.33 o 
   2  -1   5      183.09      197.06      3.89 o 
   3  -1   5       24.52       17.93      1.68 o 
   4  -1   5        0.26        1.89      1.15 o 
   5  -1   5        9.67       11.29      1.16 o 
   6  -1   5        0.19        1.21      1.67 o 
   7  -1   5       34.77       41.15      2.35 o 
 -11   0   5       31.77       32.83      1.22 o 
 -10   0   5       16.07       21.53      1.11 o 
  -9   0   5       23.00       20.76      1.19 o 
  -8   0   5      130.58      140.66      1.42 o 
  -7   0   5       57.76       56.79      1.56 o 
  -6   0   5        1.68        3.51      0.86 o 
  -5   0   5      171.08      156.44      1.46 o 
  -4   0   5      113.30      114.31      1.53 o 
  -3   0   5      381.00      365.76      4.58 o 
  -2   0   5      492.25      520.76      2.81 o 
  -1   0   5       21.89       33.70      0.92 o 
   0   0   5      553.75      493.52      8.86 o 
   1   0   5        1.02       10.10      1.13 o 
   2   0   5        6.65        2.99      0.97 o 
   3   0   5      445.40      404.59      8.06 o 
   4   0   5       63.31       68.95      1.23 o 
   5   0   5        0.72        2.25      1.15 o 
   6   0   5        0.99        2.94      1.28 o 
   7   0   5        8.89       11.25      1.90 o 
   8   0   5        9.72       13.13      4.03 o 
 -11   1   5        7.03        6.19      1.05 o 
 -10   1   5       39.08       40.92      1.38 o 
  -9   1   5       43.69       44.20      1.21 o 
  -8   1   5      296.92      311.48      4.71 o 
  -7   1   5      454.69      461.41      5.31 o 
  -6   1   5       39.64       35.36      0.86 o 
  -5   1   5      465.01      459.28      4.84 o 
  -4   1   5      720.28      698.07      8.06 o 
  -3   1   5        8.50        9.46      0.83 o 
  -2   1   5       51.02       43.71      0.86 o 
  -1   1   5      274.06      244.76      2.09 o 
   0   1   5        8.29        9.27      0.87 o 
   1   1   5      449.47      410.66      5.74 o 
   2   1   5        0.09        1.17      0.88 o 
   3   1   5        8.05       11.70      0.93 o 
   4   1   5      218.60      212.58      3.29 o 
   5   1   5       43.30       35.13      1.11 o 
   6   1   5        0.03        0.64      1.12 o 
   7   1   5        8.73       10.93      1.34 o 
   8   1   5       14.65       16.43      3.23 o 
 -11   2   5       23.81       20.11      1.51 o 
 -10   2   5        3.73        4.66      1.29 o 
  -9   2   5        4.24        8.01      0.91 o 
  -8   2   5        0.02        0.77      0.81 o 
  -7   2   5       12.77       10.60      0.86 o 
  -6   2   5       69.89       68.92      1.33 o 
  -5   2   5       49.81       53.58      0.94 o 
  -4   2   5      326.65      331.91      1.55 o 
  -3   2   5        2.64        2.79      0.74 o 
  -2   2   5      146.71      132.03      2.12 o 
  -1   2   5        0.20        2.03      0.83 o 
   0   2   5       72.56       83.80      1.14 o 
   1   2   5      137.76      128.61      2.48 o 
   2   2   5        0.17        0.51      0.98 o 
   3   2   5       11.88       13.89      0.92 o 
   4   2   5      130.40      135.65      3.37 o 
   5   2   5       13.31       12.46      1.02 o 
   6   2   5       24.30       28.09      1.12 o 
   7   2   5        3.29        3.85      1.19 o 
   8   2   5        0.10        2.25      1.48 o 
 -11   3   5        3.51        3.76      1.38 o 
 -10   3   5        0.63        1.57      0.95 o 
  -9   3   5      124.58      124.05      1.13 o 
  -8   3   5       26.71       26.96      0.95 o 
  -7   3   5        0.00        1.91      0.79 o 
  -6   3   5       72.40       72.51      1.31 o 
  -5   3   5        2.39        4.39      0.78 o 
  -4   3   5        0.54        2.25      0.78 o 
  -3   3   5      377.60      327.73      2.17 o 
  -2   3   5       46.48       53.90      0.91 o 
  -1   3   5      451.03      429.65      7.92 o 
   0   3   5      752.78      750.59      8.25 o 
   1   3   5        0.05        3.24      0.97 o 
   2   3   5      159.17      154.59      2.39 o 
   3   3   5        1.26        1.46      0.89 o 
   4   3   5       13.22       13.09      0.89 o 
   5   3   5       77.78       75.35      2.34 o 
   6   3   5        0.37        1.93      1.09 o 
   7   3   5        2.12        2.62      1.17 o 
 -10   4   5        1.54        2.54      1.02 o 
  -9   4   5       22.62       20.45      1.03 o 
  -8   4   5       22.69       17.66      0.89 o 
  -7   4   5       43.70       35.07      0.95 o 
  -6   4   5       13.47       14.80      0.86 o 
  -5   4   5       30.22       33.58      0.81 o 
  -4   4   5       14.11       10.83      1.48 o 
  -3   4   5        1.17        1.39      0.74 o 
  -2   4   5      123.42      114.40      1.18 o 
  -1   4   5       10.13       11.78      0.91 o 
   0   4   5       30.58       38.28      1.58 o 
   1   4   5       20.34       21.28      0.99 o 
   2   4   5        4.16        5.93      1.01 o 
   3   4   5      102.63      100.08      1.90 o 
   4   4   5       39.77       41.58      1.31 o 
   5   4   5       74.92       71.17      1.62 o 
   6   4   5        6.87        5.37      1.04 o 
 -10   5   5        6.39        8.14      1.04 o 
  -9   5   5       18.85       19.62      0.94 o 
  -8   5   5        5.62        4.16      0.92 o 
  -7   5   5       11.10       11.17      0.88 o 
  -6   5   5        8.46        9.25      0.79 o 
  -5   5   5        1.39        1.94      0.75 o 
  -4   5   5        0.44        0.53      1.39 o 
  -3   5   5       14.19       14.74      1.34 o 
  -2   5   5      173.74      171.04      2.45 o 
  -1   5   5       24.54       25.07      0.97 o 
   0   5   5      113.25      112.84      1.69 o 
   1   5   5       25.45       25.82      1.10 o 
   2   5   5       28.11       31.46      1.02 o 
   3   5   5       19.54       19.59      0.95 o 
   4   5   5        0.03       -0.19      0.99 o 
   5   5   5        8.23        8.79      1.04 o 
  -9   6   5        2.01        1.61      0.93 o 
  -8   6   5        0.49        1.22      0.93 o 
  -7   6   5       20.25       24.15      1.03 o 
  -6   6   5       46.23       44.14      1.10 o 
  -5   6   5        0.87        2.02      0.92 o 
  -4   6   5      150.29      142.68      3.38 o 
  -3   6   5       39.45       42.48      1.00 o 
  -2   6   5        2.98        5.24      0.92 o 
  -1   6   5        0.33        1.22      1.00 o 
   0   6   5       10.38       10.79      1.14 o 
   1   6   5        0.15       -0.51      1.02 o 
   2   6   5        0.75        2.23      0.90 o 
   3   6   5       19.65       19.18      0.94 o 
   4   6   5       13.77       11.38      0.98 o 
  -8   7   5       12.65       11.97      1.10 o 
  -7   7   5        0.00        0.58      1.01 o 
  -6   7   5        0.79        1.99      1.01 o 
  -5   7   5        7.07        4.01      1.09 o 
  -4   7   5        1.86        2.00      0.97 o 
  -3   7   5       10.59       11.17      1.27 o 
  -2   7   5        4.03        6.71      1.03 o 
  -1   7   5        5.52        9.02      0.96 o 
   0   7   5        0.11        0.80      0.98 o 
   1   7   5        9.88        9.98      1.02 o 
   2   7   5        8.56        9.40      0.94 o 
   3   7   5        0.50        1.39      0.94 o 
  -7   8   5        1.14        2.73      1.13 o 
  -6   8   5       10.67       11.68      1.09 o 
  -5   8   5       14.88       13.69      1.50 o 
  -4   8   5        1.58        1.95      1.00 o 
  -3   8   5        8.32        9.53      1.01 o 
  -2   8   5        0.49       -0.26      1.03 o 
  -1   8   5        0.00        1.44      0.98 o 
   0   8   5        1.75        2.81      0.99 o 
   1   8   5        1.02        1.23      1.02 o 
  -3   9   5        0.38        2.23      1.14 o 
  -2   9   5        1.86        2.00      1.51 o 
  -3 -13   6       17.76       16.65      1.48 o 
  -2 -13   6       13.59        9.82      1.07 o 
  -1 -13   6       13.81       13.52      1.15 o 
   0 -13   6        8.50        6.59      1.04 o 
   1 -13   6        3.67        4.69      1.47 o 
   2 -13   6        3.36        4.23      1.10 o 
   3 -13   6        0.43        1.35      1.01 o 
   4 -13   6        2.41        2.75      1.10 o 
  -5 -12   6        1.45        2.14      1.10 o 
  -4 -12   6        3.28        3.65      1.07 o 
  -3 -12   6        0.05        0.81      1.10 o 
  -2 -12   6       10.44        9.09      1.09 o 
  -1 -12   6        0.07        0.94      0.94 o 
   0 -12   6        7.23        9.67      1.02 o 
   1 -12   6        0.00        0.79      1.00 o 
   2 -12   6        0.02        0.61      1.01 o 
   3 -12   6        0.11        0.35      1.23 o 
   4 -12   6        1.13        1.78      1.04 o 
   5 -12   6        0.53        1.80      1.14 o 
  -6 -11   6       31.80       28.27      1.24 o 
  -5 -11   6       31.85       34.68      1.27 o 
  -4 -11   6       10.94       10.98      1.06 o 
  -3 -11   6       36.39       38.39      1.11 o 
  -2 -11   6       12.80       12.69      1.08 o 
  -1 -11   6       15.81       14.10      1.18 o 
   0 -11   6        8.22        8.83      1.00 o 
   1 -11   6        9.65       11.63      1.04 o 
   2 -11   6       45.78       42.68      1.30 o 
   3 -11   6        0.49        1.46      1.18 o 
   4 -11   6       11.48        9.26      1.03 o 
   5 -11   6        1.92        2.60      1.10 o 
   6 -11   6       21.53       19.07      1.63 o 
  -7 -10   6        0.55        0.45      1.08 o 
  -6 -10   6        0.43        0.56      1.61 o 
  -5 -10   6        2.05        2.70      0.99 o 
  -4 -10   6        7.65       11.34      1.15 o 
  -3 -10   6        0.01        0.41      1.00 o 
  -2 -10   6       25.47       25.14      1.69 o 
  -1 -10   6        1.67        3.17      0.88 o 
   0 -10   6        1.00        3.76      0.94 o 
   1 -10   6        0.14        1.26      0.97 o 
   2 -10   6        7.17        6.45      1.18 o 
   3 -10   6        4.54        4.77      1.15 o 
   4 -10   6        1.56        2.75      1.02 o 
   5 -10   6       13.09       10.51      1.12 o 
   6 -10   6       29.21       29.84      2.27 o 
   7 -10   6       16.33       17.03      1.20 o 
  -8  -9   6        1.64        1.34      1.48 o 
  -7  -9   6       19.48       18.52      1.39 o 
  -6  -9   6        8.52       10.84      1.05 o 
  -5  -9   6        3.93        6.03      0.94 o 
  -4  -9   6        4.56        3.38      1.54 o 
  -3  -9   6        0.08        0.74      1.10 o 
  -2  -9   6       10.62        9.22      1.13 o 
  -1  -9   6        6.33       10.56      1.26 o 
   0  -9   6       33.69       31.39      1.34 o 
   1  -9   6       20.29       22.30      1.41 o 
   2  -9   6      322.01      320.77      2.55 o 
   3  -9   6       21.78       19.07      1.52 o 
   4  -9   6        0.92        1.77      1.00 o 
   5  -9   6       49.05       48.45      2.31 o 
   6  -9   6        0.00        1.40      1.06 o 
   7  -9   6       29.38       30.25      1.24 o 
   8  -9   6        3.95        4.53      1.32 o 
  -9  -8   6        0.08        1.75      0.99 o 
  -8  -8   6        1.37        2.69      1.08 o 
  -7  -8   6       38.78       31.74      1.17 o 
  -6  -8   6        7.59        7.83      1.29 o 
  -5  -8   6       31.80       30.28      2.64 o 
  -4  -8   6        0.12        1.07      0.88 o 
  -3  -8   6       15.11       17.20      0.97 o 
  -2  -8   6       36.58       27.61      0.97 o 
  -1  -8   6        5.40        4.58      0.92 o 
   0  -8   6       56.15       51.93      1.05 o 
   1  -8   6       56.37       44.65      1.08 o 
   2  -8   6       17.44       20.28      1.11 o 
   3  -8   6       15.10       15.88      1.64 o 
   4  -8   6        0.01        0.46      1.30 o 
   5  -8   6      132.53      125.35      3.58 o 
   6  -8   6       54.16       48.87      1.35 o 
   7  -8   6       27.03       26.47      1.24 o 
   8  -8   6       15.29       15.58      1.55 o 
  -9  -7   6        5.83        7.03      1.02 o 
  -8  -7   6       15.16       16.52      1.33 o 
  -7  -7   6       47.42       49.59      2.87 o 
  -6  -7   6      143.11      132.57      3.65 o 
  -5  -7   6        0.97        2.39      0.89 o 
  -4  -7   6      156.03      149.07      4.93 o 
  -3  -7   6      257.16      242.81      1.45 o 
  -2  -7   6       12.98       12.31      1.30 o 
  -1  -7   6      105.80      122.35      2.37 o 
   0  -7   6      159.54      173.62      2.30 o 
   1  -7   6       88.07       91.56      1.47 o 
   2  -7   6        1.58        2.00      1.06 o 
   3  -7   6      188.55      178.53      3.75 o 
   4  -7   6       13.55       13.51      1.02 o 
   5  -7   6        2.13        3.73      1.05 o 
   6  -7   6        1.32        3.72      1.38 o 
   7  -7   6        1.14        2.40      1.38 o 
   8  -7   6        5.68        7.05      1.50 o 
 -10  -6   6       16.19       15.42      1.02 o 
  -9  -6   6        0.34        0.98      0.98 o 
  -8  -6   6       38.63       38.30      1.16 o 
  -7  -6   6       10.05       10.01      0.85 o 
  -6  -6   6        2.68        3.00      0.97 o 
  -5  -6   6       13.06       11.64      1.59 o 
  -4  -6   6      180.44      166.57      3.36 o 
  -3  -6   6      370.05      341.80      7.99 o 
  -2  -6   6      238.13      214.05      5.80 o 
  -1  -6   6      959.00      941.66      2.94 o 
   0  -6   6        0.24        0.66      1.00 o 
   1  -6   6       27.61       36.31      1.12 o 
   2  -6   6       58.89       52.03      1.36 o 
   3  -6   6       14.65       16.43      2.39 o 
   4  -6   6       37.06       35.95      1.18 o 
   5  -6   6       14.48       13.79      1.19 o 
   6  -6   6       73.94       73.22      2.16 o 
   7  -6   6        0.22        0.46      1.39 o 
   8  -6   6        0.18        0.03      1.54 o 
   9  -6   6        1.89        3.17      2.25 o 
 -10  -5   6        1.11        3.72      1.01 o 
  -9  -5   6       40.10       40.86      1.20 o 
  -8  -5   6      182.58      179.08      2.01 o 
  -7  -5   6      336.05      336.56      2.69 o 
  -6  -5   6       68.31       68.36      1.12 o 
  -5  -5   6      179.10      168.02      2.48 o 
  -4  -5   6        6.31        6.07      0.91 o 
  -3  -5   6      473.03      465.31      7.66 o 
  -2  -5   6      100.28      102.77      1.65 o 
  -1  -5   6       76.76       80.20      1.96 o 
   0  -5   6       58.37       59.71      1.26 o 
   1  -5   6       29.36       35.93      1.24 o 
   2  -5   6       15.04       14.55      1.36 o 
   3  -5   6        2.57        4.83      1.16 o 
   4  -5   6        3.72        1.37      1.37 o 
   5  -5   6        0.01        1.60      1.21 o 
   6  -5   6      112.14      111.20      3.51 o 
   7  -5   6        4.47        7.65      1.72 o 
   8  -5   6       24.11       24.77      1.72 o 
   9  -5   6        0.06       -0.41      2.27 o 
 -11  -4   6       13.36       13.59      1.14 o 
 -10  -4   6       44.64       46.06      1.13 o 
  -9  -4   6        0.47        1.41      0.97 o 
  -8  -4   6        0.10        1.13      0.91 o 
  -7  -4   6        1.11        0.79      0.82 o 
  -6  -4   6      126.76      120.17      1.83 o 
  -5  -4   6       43.85       41.68      0.88 o 
  -4  -4   6      293.50      305.07      2.62 o 
  -3  -4   6      657.84      666.50      7.44 o 
  -2  -4   6      147.22      150.44      1.74 o 
  -1  -4   6        5.68        5.17      0.81 o 
   0  -4   6       82.29       64.40      1.31 o 
   1  -4   6      105.94      103.69      1.64 o 
   2  -4   6      103.82       87.58      1.32 o 
   3  -4   6       60.55       59.24      1.37 o 
   4  -4   6       97.28       96.41      2.06 o 
   5  -4   6      132.28      137.58      1.93 o 
   6  -4   6        2.95        2.74      1.62 o 
   7  -4   6        3.87        2.97      1.83 o 
   8  -4   6        2.57        2.51      3.23 o 
 -11  -3   6        3.32        5.52      1.10 o 
 -10  -3   6       21.51       23.29      0.98 o 
  -9  -3   6       27.80       27.89      0.93 o 
  -8  -3   6       34.02       29.95      1.00 o 
  -7  -3   6      306.40      321.32      3.85 o 
  -6  -3   6       15.91       17.13      0.86 o 
  -5  -3   6       80.33       70.77      0.97 o 
  -4  -3   6      375.05      348.60      3.22 o 
  -3  -3   6      207.34      241.01      2.81 o 
  -2  -3   6      930.80      844.53      7.97 o 
  -1  -3   6       56.09       57.91      1.02 o 
   0  -3   6      127.15      145.38      2.64 o 
   1  -3   6      777.21      833.36     11.99 o 
   2  -3   6       16.71       18.04      1.09 o 
   3  -3   6       16.71       17.86      1.25 o 
   4  -3   6      249.49      250.57      3.23 o 
   5  -3   6        4.19        3.83      1.76 o 
   6  -3   6        2.29        4.67      1.67 o 
   7  -3   6       11.64        9.85      2.00 o 
 -11  -2   6        8.51       10.97      1.02 o 
 -10  -2   6        2.79        3.49      1.03 o 
  -9  -2   6        0.01        1.14      0.85 o 
  -8  -2   6       56.22       50.40      0.97 o 
  -7  -2   6       35.89       37.76      1.09 o 
  -6  -2   6       94.17       95.49      1.13 o 
  -5  -2   6        0.77        1.61      0.89 o 
  -4  -2   6      124.38      123.86      1.11 o 
  -3  -2   6      215.77      209.12      3.07 o 
  -2  -2   6      106.78      148.54      1.22 o 
  -1  -2   6        5.75        6.29      0.92 o 
   0  -2   6        1.38        2.85      0.96 o 
   1  -2   6      672.22      667.79     12.65 o 
   2  -2   6       68.11       64.43      1.18 o 
   3  -2   6        2.77        5.15      1.06 o 
   4  -2   6      407.22      398.93      2.99 o 
   5  -2   6      275.89      270.64      4.48 o 
   6  -2   6       14.36       13.69      1.60 o 
   7  -2   6       23.27       23.55      1.99 o 
   8  -2   6        2.18        2.14      4.19 o 
 -11  -1   6       17.45       13.90      1.10 o 
 -10  -1   6       15.26       16.38      0.95 o 
  -9  -1   6       14.04       13.95      0.89 o 
  -8  -1   6       27.59       24.72      1.13 o 
  -7  -1   6       53.15       51.75      1.07 o 
  -6  -1   6      194.85      186.58      2.74 o 
  -5  -1   6        2.03        5.93      0.79 o 
  -4  -1   6       16.79        9.33      0.78 o 
  -3  -1   6      213.77      178.28      1.96 o 
  -2  -1   6       80.72       82.86      1.14 o 
  -1  -1   6     1254.14     1231.25     12.97 o 
   0  -1   6      800.56      764.40     12.52 o 
   1  -1   6      295.42      275.30      4.57 o 
   2  -1   6      122.44       99.38      1.87 o 
   3  -1   6      143.21      128.26      1.58 o 
   4  -1   6        0.88        2.57      1.13 o 
   5  -1   6        4.95        6.69      1.20 o 
   6  -1   6        0.22        0.34      1.18 o 
   7  -1   6        2.98        2.59      1.87 o 
   8  -1   6        0.15        0.48      2.60 o 
 -11   0   6        0.15        1.66      1.05 o 
 -10   0   6        4.29        4.51      0.92 o 
  -9   0   6        6.47        5.17      1.18 o 
  -8   0   6        6.28        7.58      1.04 o 
  -7   0   6      205.65      190.43      3.17 o 
  -6   0   6       73.95       70.97      1.14 o 
  -5   0   6      406.85      396.14      1.42 o 
  -4   0   6       44.82       45.15      0.80 o 
  -3   0   6       24.02       28.88      0.86 o 
  -2   0   6      209.55      224.23      2.99 o 
  -1   0   6       39.44       47.04      1.07 o 
   0   0   6      371.16      416.89      7.45 o 
   1   0   6        0.06        0.48      1.03 o 
   2   0   6       33.96       34.76      1.01 o 
   3   0   6       28.86       33.25      1.01 o 
   4   0   6       24.55       25.64      1.20 o 
   5   0   6      220.27      219.82      5.70 o 
   6   0   6       20.38       23.79      1.26 o 
   7   0   6        0.94        2.74      1.30 o 
   8   0   6       11.07       13.27      2.41 o 
 -11   1   6        0.05        1.93      0.99 o 
 -10   1   6        3.04        3.83      1.26 o 
  -9   1   6       78.74       74.15      1.05 o 
  -8   1   6       21.97       17.67      0.88 o 
  -7   1   6        0.01        0.70      0.79 o 
  -6   1   6        1.04        1.66      0.77 o 
  -5   1   6       27.95       26.68      0.84 o 
  -4   1   6       63.91       51.97      0.87 o 
  -3   1   6       59.98       49.53      0.87 o 
  -2   1   6      979.88      925.13      6.18 o 
  -1   1   6      122.82      111.99      1.52 o 
   0   1   6       21.29       15.84      0.85 o 
   1   1   6      328.49      308.79      4.33 o 
   2   1   6       23.55       23.98      0.96 o 
   3   1   6        4.60        4.49      0.92 o 
   4   1   6        0.02        0.80      0.95 o 
   5   1   6       30.12       24.70      1.14 o 
   6   1   6       14.10       16.59      1.27 o 
   7   1   6       12.91       12.27      1.36 o 
 -11   2   6        3.05        4.36      1.32 o 
 -10   2   6        4.49        5.17      0.95 o 
  -9   2   6       41.85       43.60      1.69 o 
  -8   2   6       36.35       36.94      0.96 o 
  -7   2   6      118.93      130.11      1.54 o 
  -6   2   6       18.79       20.43      1.01 o 
  -5   2   6       74.69       74.02      0.93 o 
  -4   2   6      144.24      138.35      3.39 o 
  -3   2   6        2.12        2.08      0.78 o 
  -2   2   6        9.00        7.63      0.84 o 
  -1   2   6        3.47        6.12      0.78 o 
   0   2   6       72.74       67.27      1.10 o 
   1   2   6        0.07        2.14      0.99 o 
   2   2   6        4.01        4.59      1.08 o 
   3   2   6        6.94        8.90      0.93 o 
   4   2   6        3.30        4.61      0.94 o 
   5   2   6        0.89        0.54      1.04 o 
   6   2   6        5.54        7.67      1.07 o 
   7   2   6        2.80        2.28      1.38 o 
 -10   3   6        0.30        1.36      0.93 o 
  -9   3   6       10.41       15.17      0.96 o 
  -8   3   6       12.13       11.35      0.87 o 
  -7   3   6       40.28       47.03      1.03 o 
  -6   3   6        0.15        0.64      0.83 o 
  -5   3   6       52.37       47.86      0.87 o 
  -4   3   6      130.03      128.46      1.03 o 
  -3   3   6       30.66       30.52      0.87 o 
  -2   3   6        6.33        7.83      1.23 o 
  -1   3   6       50.69       43.54      1.02 o 
   0   3   6      131.08      129.73      1.22 o 
   1   3   6       46.51       45.81      1.57 o 
   2   3   6       99.38      101.44      1.22 o 
   3   3   6       13.64       10.83      0.99 o 
   4   3   6        4.63        5.34      0.93 o 
   5   3   6        1.70        3.63      1.03 o 
   6   3   6        4.84        4.17      1.15 o 
 -10   4   6        2.45        1.51      1.01 o 
  -9   4   6        0.00        0.65      0.91 o 
  -8   4   6       27.19       27.65      1.01 o 
  -7   4   6       19.57       20.11      0.89 o 
  -6   4   6        0.02       -0.30      0.78 o 
  -5   4   6       76.47       70.41      1.22 o 
  -4   4   6        1.06        1.07      0.77 o 
  -3   4   6        0.03        1.14      1.08 o 
  -2   4   6       67.03       61.96      1.32 o 
  -1   4   6        5.91        6.55      0.89 o 
   0   4   6       83.29       77.90      1.69 o 
   1   4   6       64.48       63.66      1.14 o 
   2   4   6       15.64       14.32      0.88 o 
   3   4   6       70.05       69.75      1.46 o 
   4   4   6       20.72       20.51      0.99 o 
   5   4   6        0.38        1.61      0.97 o 
  -9   5   6        2.85        3.71      0.99 o 
  -8   5   6        0.53        1.57      0.87 o 
  -7   5   6        2.86        5.45      0.84 o 
  -6   5   6       11.97        8.04      0.83 o 
  -5   5   6        0.40        2.19      0.81 o 
  -4   5   6       39.51       41.84      2.06 o 
  -3   5   6        7.96        7.00      0.92 o 
  -2   5   6        6.40        5.98      0.94 o 
  -1   5   6       19.34       19.77      1.49 o 
   0   5   6       14.94       15.83      1.09 o 
   1   5   6        1.31        3.95      1.05 o 
   2   5   6        3.61        4.26      0.88 o 
   3   5   6        6.02        9.72      1.02 o 
   4   5   6        5.07        4.73      0.99 o 
  -8   6   6       26.19       22.68      1.09 o 
  -7   6   6        0.59        0.93      1.11 o 
  -6   6   6        0.38        0.50      0.98 o 
  -5   6   6        0.00        1.15      0.98 o 
  -4   6   6        3.70        6.60      1.46 o 
  -3   6   6        2.65        3.69      0.96 o 
  -2   6   6       23.27       23.92      1.00 o 
  -1   6   6       49.75       52.29      1.13 o 
   0   6   6        2.68        4.66      1.09 o 
   1   6   6        7.66        7.49      1.07 o 
   2   6   6       11.68       14.30      1.21 o 
   3   6   6       12.27       12.50      0.97 o 
  -7   7   6        3.56        3.89      1.09 o 
  -6   7   6        3.45        5.63      1.02 o 
  -5   7   6        7.82        8.65      0.99 o 
  -4   7   6        6.60        6.88      1.06 o 
  -3   7   6       27.35       24.99      1.48 o 
  -2   7   6        0.04        1.06      1.27 o 
  -1   7   6        7.65        9.42      1.75 o 
   0   7   6        0.49        0.71      1.04 o 
   1   7   6        0.57        2.23      1.00 o 
  -4   8   6        0.85        1.94      1.04 o 
  -3   8   6        1.25        2.11      1.01 o 
  -2   8   6        0.12        0.20      0.99 o 
  -1   8   6        0.65        1.45      1.05 o 
  -3 -13   7        3.05        1.89      1.05 o 
  -2 -13   7        2.42        2.23      1.07 o 
  -1 -13   7        0.15        1.15      1.07 o 
   0 -13   7        1.59        1.92      1.20 o 
   1 -13   7        5.91        5.85      1.40 o 
   2 -13   7       19.45       19.93      1.55 o 
   3 -13   7        2.69        1.71      1.11 o 
  -5 -12   7       13.13       13.48      1.21 o 
  -4 -12   7       15.84       15.49      1.64 o 
  -3 -12   7        9.62       13.91      1.63 o 
  -2 -12   7       44.16       40.24      1.11 o 
  -1 -12   7        3.53        5.40      1.10 o 
   0 -12   7       18.53       21.16      1.14 o 
   1 -12   7        0.08        0.99      1.04 o 
   2 -12   7        8.83        8.33      1.17 o 
   3 -12   7        1.61        1.81      1.10 o 
   4 -12   7        0.32        0.67      1.06 o 
   5 -12   7        4.62        4.55      1.22 o 
  -6 -11   7       24.06       21.04      1.10 o 
  -5 -11   7        7.49        6.83      1.10 o 
  -4 -11   7        1.80        3.51      1.07 o 
  -3 -11   7       10.80       10.01      1.15 o 
  -2 -11   7        0.05       -0.37      0.96 o 
  -1 -11   7        8.21        9.25      1.07 o 
   0 -11   7        3.26        7.16      1.01 o 
   1 -11   7       29.17       29.13      1.50 o 
   2 -11   7        2.69        3.08      1.13 o 
   3 -11   7        8.16       11.39      1.24 o 
   4 -11   7        9.18        8.83      1.13 o 
   5 -11   7        7.30        4.88      1.17 o 
   6 -11   7        4.09        2.38      1.15 o 
  -7 -10   7       18.83       21.45      1.50 o 
  -6 -10   7       26.18       28.84      3.75 o 
  -5 -10   7       15.10       17.10      1.54 o 
  -4 -10   7       30.72       35.85      1.50 o 
  -3 -10   7       39.94       40.53      1.65 o 
  -2 -10   7       58.43       70.64      1.40 o 
  -1 -10   7       14.04       15.38      1.23 o 
   0 -10   7        4.45        5.63      1.24 o 
   1 -10   7        1.35        2.08      1.25 o 
   2 -10   7        2.78        2.67      1.34 o 
   3 -10   7       12.14       11.45      1.51 o 
   4 -10   7        1.12        1.23      1.05 o 
   5 -10   7        7.55        7.97      1.07 o 
   6 -10   7        2.57        2.15      1.13 o 
   7 -10   7        0.38        1.57      1.17 o 
  -8  -9   7       13.54       12.84      1.45 o 
  -7  -9   7       46.64       45.82      1.51 o 
  -6  -9   7        1.26        1.85      1.55 o 
  -5  -9   7        6.17        4.64      1.76 o 
  -4  -9   7        1.33        2.21      0.96 o 
  -3  -9   7        3.77        5.23      0.92 o 
  -2  -9   7        0.52        1.52      0.89 o 
  -1  -9   7       14.99       17.67      0.93 o 
   0  -9   7       20.93       18.69      0.97 o 
   1  -9   7       67.53       63.52      1.19 o 
   2  -9   7       12.83       14.89      1.16 o 
   3  -9   7        4.13        5.87      1.07 o 
   4  -9   7       20.51       20.00      1.34 o 
   5  -9   7        3.23        3.49      1.08 o 
   6  -9   7       11.08       11.67      1.19 o 
   7  -9   7        3.88        4.53      1.30 o 
  -9  -8   7        0.22        0.98      0.95 o 
  -8  -8   7        2.13        1.19      1.03 o 
  -7  -8   7       15.92       15.42      1.41 o 
  -6  -8   7        9.02       11.00      1.36 o 
  -5  -8   7       25.29       24.01      0.95 o 
  -4  -8   7        8.80       11.52      1.14 o 
  -3  -8   7       21.84       22.17      1.16 o 
  -2  -8   7       28.75       28.50      1.00 o 
  -1  -8   7        6.93        6.78      0.95 o 
   0  -8   7       27.79       26.48      1.10 o 
   1  -8   7       69.37       65.85      1.42 o 
   2  -8   7       26.67       27.67      1.52 o 
   3  -8   7       99.78       92.14      2.71 o 
   4  -8   7        2.89        2.25      1.10 o 
   5  -8   7       55.09       51.95      1.93 o 
   6  -8   7      109.42      115.06      5.65 o 
   7  -8   7        0.41        1.85      1.36 o 
   8  -8   7        0.31        1.02      1.61 o 
  -9  -7   7        0.90        2.64      1.14 o 
  -8  -7   7        0.63        2.37      0.87 o 
  -7  -7   7        0.72        2.46      1.06 o 
  -6  -7   7       10.70       11.85      0.97 o 
  -5  -7   7       19.41       17.31      1.23 o 
  -4  -7   7       52.26       42.35      1.58 o 
  -3  -7   7        2.88        1.92      0.99 o 
  -2  -7   7      266.22      240.55      5.07 o 
  -1  -7   7      230.23      216.22      6.45 o 
   0  -7   7      175.28      171.26      3.51 o 
   1  -7   7      141.20      139.32      3.25 o 
   2  -7   7       56.40       56.05      1.30 o 
   3  -7   7        6.21        7.41      1.21 o 
   4  -7   7        5.33        7.15      1.12 o 
   5  -7   7       12.43       11.76      1.28 o 
   6  -7   7       13.32       13.15      1.33 o 
   7  -7   7        0.59        1.57      1.63 o 
   8  -7   7        2.18        2.54      1.55 o 
 -10  -6   7        1.34        2.05      1.12 o 
  -9  -6   7       17.16       21.03      0.94 o 
  -8  -6   7        1.90        5.47      0.85 o 
  -7  -6   7        9.02        8.87      0.85 o 
  -6  -6   7      144.15      137.37      2.12 o 
  -5  -6   7       29.96       28.83      1.22 o 
  -4  -6   7        8.03        8.23      0.98 o 
  -3  -6   7      129.46      134.82      4.11 o 
  -2  -6   7        0.01        2.23      0.96 o 
  -1  -6   7       26.44       21.35      1.12 o 
   0  -6   7        3.28        3.42      1.06 o 
   1  -6   7      809.08      820.31     20.90 o 
   2  -6   7        0.07        1.31      1.21 o 
   3  -6   7       25.10       24.36      1.24 o 
   4  -6   7      257.87      255.85      7.53 o 
   5  -6   7       30.35       30.71      1.56 o 
   6  -6   7       70.36       70.86      1.76 o 
   7  -6   7        5.49        6.82      2.41 o 
   8  -6   7        1.77        1.35      2.12 o 
 -10  -5   7        0.13        2.45      0.95 o 
  -9  -5   7        9.31        8.28      0.90 o 
  -8  -5   7        2.38        1.89      0.88 o 
  -7  -5   7       51.20       51.48      0.88 o 
  -6  -5   7      207.50      195.19      3.35 o 
  -5  -5   7      118.70      110.90      1.60 o 
  -4  -5   7        7.22        3.49      0.86 o 
  -3  -5   7      608.95      556.71      7.88 o 
  -2  -5   7      497.67      457.04      4.62 o 
  -1  -5   7      329.36      329.08      7.13 o 
   0  -5   7      446.87      436.68      5.72 o 
   1  -5   7       90.39       90.96      1.85 o 
   2  -5   7       46.64       44.15      1.16 o 
   3  -5   7      379.75      385.94      6.92 o 
   4  -5   7       94.11       97.15      1.63 o 
   5  -5   7        1.06        2.26      1.39 o 
   6  -5   7        5.72        5.68      1.63 o 
   7  -5   7        6.73        6.15      1.78 o 
   8  -5   7       18.25       15.93      3.35 o 
 -10  -4   7        0.08        0.73      1.02 o 
  -9  -4   7        8.91       10.29      0.95 o 
  -8  -4   7       74.67       72.88      1.45 o 
  -7  -4   7      111.37      104.67      0.99 o 
  -6  -4   7      117.09      111.19      1.69 o 
  -5  -4   7        2.27        1.94      0.80 o 
  -4  -4   7      178.64      171.17      1.07 o 
  -3  -4   7        0.65        2.92      0.79 o 
  -2  -4   7       67.22       59.48      2.23 o 
  -1  -4   7       70.16       68.01      1.05 o 
   0  -4   7      155.55      166.61      3.40 o 
   1  -4   7        5.09        6.17      0.96 o 
   2  -4   7       35.78       31.92      1.18 o 
   3  -4   7        0.81        2.45      1.29 o 
   4  -4   7       37.71       35.02      1.45 o 
   5  -4   7        1.23        2.79      1.44 o 
   6  -4   7       18.79       21.48      1.68 o 
   7  -4   7        0.84        1.72      1.77 o 
   8  -4   7        2.56        4.46      3.45 o 
 -11  -3   7        5.19        5.29      1.02 o 
 -10  -3   7        0.00        0.21      0.94 o 
  -9  -3   7       29.84       27.90      0.92 o 
  -8  -3   7        4.88        5.50      0.85 o 
  -7  -3   7       56.30       46.94      0.92 o 
  -6  -3   7       17.49       13.75      0.82 o 
  -5  -3   7      226.47      215.10      1.34 o 
  -4  -3   7       20.33       28.38      1.02 o 
  -3  -3   7       47.15       45.60      0.98 o 
  -2  -3   7      653.10      604.11      4.84 o 
  -1  -3   7        3.07        9.60      1.40 o 
   0  -3   7       41.62       26.83      0.95 o 
   1  -3   7      206.25      188.33      3.54 o 
   2  -3   7       10.32       12.67      0.99 o 
   3  -3   7      267.36      264.34      3.20 o 
   4  -3   7        5.45        6.40      1.31 o 
   5  -3   7       18.38       18.47      1.63 o 
   6  -3   7       37.52       38.50      1.76 o 
   7  -3   7        0.43        0.40      1.89 o 
   8  -3   7        0.70        1.88      2.50 o 
 -11  -2   7        6.97        7.96      1.02 o 
 -10  -2   7        0.60        0.88      1.02 o 
  -9  -2   7       15.52       15.71      0.93 o 
  -8  -2   7       15.14       12.31      0.87 o 
  -7  -2   7        7.67        9.79      0.95 o 
  -6  -2   7       45.07       40.29      0.99 o 
  -5  -2   7        2.61        1.85      0.90 o 
  -4  -2   7      172.35      158.29      1.24 o 
  -3  -2   7       40.77       42.02      0.92 o 
  -2  -2   7      282.05      298.39      1.57 o 
  -1  -2   7      406.24      390.06      3.66 o 
   0  -2   7      139.08      146.25      2.63 o 
   1  -2   7       28.71       23.26      1.06 o 
   2  -2   7       84.47       81.79      1.41 o 
   3  -2   7        6.81        7.81      1.06 o 
   4  -2   7       19.02       17.04      1.13 o 
   5  -2   7       31.55       29.96      1.25 o 
   6  -2   7       30.12       36.53      1.87 o 
   7  -2   7       23.00       19.97      2.02 o 
   8  -2   7        0.76        1.08      2.46 o 
 -11  -1   7       32.82       33.82      1.07 o 
 -10  -1   7        1.05        2.43      0.90 o 
  -9  -1   7        0.03        0.76      1.13 o 
  -8  -1   7        0.15        1.53      0.95 o 
  -7  -1   7        2.39        3.10      1.01 o 
  -6  -1   7       20.30       22.58      0.81 o 
  -5  -1   7      186.35      190.26      2.04 o 
  -4  -1   7       61.22       51.49      0.87 o 
  -3  -1   7        7.76       11.82      0.78 o 
  -2  -1   7       30.52       37.98      0.91 o 
  -1  -1   7      197.72      167.54      4.17 o 
   0  -1   7       27.26       26.12      0.91 o 
   1  -1   7      195.69      182.82      2.58 o 
   2  -1   7      133.30      132.55      3.18 o 
   3  -1   7        0.00        1.34      1.05 o 
   4  -1   7       23.71       24.81      1.29 o 
   5  -1   7       65.12       59.98      1.50 o 
   6  -1   7        9.56       11.12      1.28 o 
   7  -1   7        3.93        4.75      1.83 o 
 -11   0   7        0.00        1.32      0.98 o 
 -10   0   7        7.77        8.78      1.19 o 
  -9   0   7       11.85       11.56      1.17 o 
  -8   0   7        7.53        9.72      0.85 o 
  -7   0   7      242.34      235.64      2.20 o 
  -6   0   7       37.08       42.44      0.88 o 
  -5   0   7      190.25      175.59      1.11 o 
  -4   0   7        7.80        9.82      0.80 o 
  -3   0   7      102.76       83.23      0.93 o 
  -2   0   7       26.84       24.74      0.84 o 
  -1   0   7      142.18      129.47      1.74 o 
   0   0   7      625.40      589.63      4.99 o 
   1   0   7       24.98       23.81      1.09 o 
   2   0   7        7.44        9.41      0.87 o 
   3   0   7       46.19       45.16      1.07 o 
   4   0   7       16.14       13.69      1.07 o 
   5   0   7        0.18        0.48      1.11 o 
   6   0   7        0.66        1.15      1.22 o 
   7   0   7        4.12        3.58      1.42 o 
 -10   1   7       12.80       17.60      1.18 o 
  -9   1   7       27.03       24.40      0.96 o 
  -8   1   7        0.47        1.34      0.81 o 
  -7   1   7      144.76      149.42      2.76 o 
  -6   1   7      136.09      126.77      1.59 o 
  -5   1   7       91.23       85.04      1.01 o 
  -4   1   7      312.84      298.73      2.47 o 
  -3   1   7        0.25        1.13      0.77 o 
  -2   1   7        2.79        3.73      0.78 o 
  -1   1   7       34.87       36.50      0.88 o 
   0   1   7      224.09      225.49      3.47 o 
   1   1   7        1.90        3.49      1.07 o 
   2   1   7       11.01       11.23      0.97 o 
   3   1   7       53.94       53.71      1.57 o 
   4   1   7       23.94       25.27      1.10 o 
   5   1   7        3.07        4.86      1.10 o 
   6   1   7        9.06       10.66      1.28 o 
 -10   2   7        4.77        4.61      0.99 o 
  -9   2   7       21.35       24.88      0.96 o 
  -8   2   7       44.46       44.46      0.95 o 
  -7   2   7        0.20        1.02      0.81 o 
  -6   2   7        0.00        1.89      0.79 o 
  -5   2   7       30.62       36.92      0.90 o 
  -4   2   7        1.78        3.25      0.80 o 
  -3   2   7       78.82       71.85      0.94 o 
  -2   2   7        2.81        2.92      0.79 o 
  -1   2   7       14.30       18.15      0.99 o 
   0   2   7        5.42        5.82      1.00 o 
   1   2   7        3.20        3.01      1.09 o 
   2   2   7       77.52       76.83      3.15 o 
   3   2   7        7.66       11.01      0.97 o 
   4   2   7        3.56        4.34      1.02 o 
   5   2   7        9.24       10.41      1.08 o 
   6   2   7        0.22        1.24      1.21 o 
 -10   3   7        0.14        1.40      1.02 o 
  -9   3   7       32.50       35.95      1.02 o 
  -8   3   7       33.60       31.78      0.93 o 
  -7   3   7        2.08        2.79      0.85 o 
  -6   3   7       11.58       13.95      0.85 o 
  -5   3   7        0.00        0.94      0.87 o 
  -4   3   7       27.95       31.07      0.87 o 
  -3   3   7      256.34      265.69      2.09 o 
  -2   3   7        2.89        4.04      0.91 o 
  -1   3   7        9.85        8.49      0.92 o 
   0   3   7       18.90       16.58      0.95 o 
   1   3   7       10.22       10.75      1.03 o 
   2   3   7       17.24       14.11      0.94 o 
   3   3   7        3.26        3.74      0.99 o 
   4   3   7        0.94        1.63      1.02 o 
   5   3   7        4.63        5.71      1.07 o 
  -9   4   7        0.81        1.82      0.93 o 
  -8   4   7        0.25        0.93      0.87 o 
  -7   4   7        6.26        5.13      0.85 o 
  -6   4   7        0.24        1.21      0.81 o 
  -5   4   7       30.52       34.30      0.86 o 
  -4   4   7        0.35        1.70      0.83 o 
  -3   4   7       11.57       14.87      0.99 o 
  -2   4   7        3.59        2.53      0.87 o 
  -1   4   7       40.32       39.32      1.03 o 
   0   4   7        7.87        8.60      0.97 o 
   1   4   7       14.19       17.11      1.31 o 
   2   4   7       40.55       40.13      1.00 o 
   3   4   7       18.32       18.17      0.96 o 
   4   4   7        0.18        0.86      0.98 o 
  -8   5   7        5.60        9.98      0.95 o 
  -7   5   7        0.03        0.08      0.90 o 
  -6   5   7        0.97        1.91      0.81 o 
  -5   5   7       10.71       12.15      1.35 o 
  -4   5   7       29.20       28.36      1.63 o 
  -3   5   7       14.18       15.48      1.19 o 
  -2   5   7       44.76       41.83      1.06 o 
  -1   5   7       33.70       30.41      1.09 o 
   0   5   7       23.16       20.31      1.30 o 
   1   5   7       26.80       26.34      1.12 o 
   2   5   7        0.83        2.49      0.91 o 
   3   5   7        0.91        1.36      0.99 o 
  -7   6   7        9.59       11.05      1.11 o 
  -6   6   7       37.90       35.62      2.12 o 
  -5   6   7        0.82        0.45      1.06 o 
  -4   6   7        0.12        2.13      0.95 o 
  -3   6   7        0.04        0.04      0.93 o 
  -2   6   7        0.33        1.71      1.03 o 
  -1   6   7        0.00        1.70      1.04 o 
   0   6   7        6.23        6.25      1.04 o 
   1   6   7       18.40       15.69      1.22 o 
  -5   7   7        0.01        0.90      1.07 o 
  -4   7   7        0.00       -1.20      1.07 o 
  -3   7   7       10.61       10.75      1.42 o 
  -2   7   7        7.10        5.64      1.01 o 
  -1   7   7       18.07       16.24      1.22 o 
  -3 -13   8        0.56        1.42      1.10 o 
  -2 -13   8        0.18        2.17      1.02 o 
  -1 -13   8        1.49        2.29      1.11 o 
   0 -13   8        3.45        3.90      1.15 o 
   1 -13   8        1.85        3.01      1.16 o 
   2 -13   8        0.13       -0.24      1.17 o 
   3 -13   8        0.54        1.70      1.21 o 
  -5 -12   8        6.36        6.45      1.11 o 
  -4 -12   8        3.58        4.21      1.06 o 
  -3 -12   8        8.03        9.22      1.03 o 
  -2 -12   8        4.53        3.82      0.97 o 
  -1 -12   8        0.02       -0.11      1.00 o 
   0 -12   8        7.75        9.20      1.05 o 
   1 -12   8       15.15       14.59      1.22 o 
   2 -12   8       38.88       37.90      1.22 o 
   3 -12   8        5.43        5.18      1.27 o 
   4 -12   8        0.06       -0.12      1.03 o 
  -6 -11   8        2.95        5.11      1.96 o 
  -5 -11   8       16.13       18.99      1.58 o 
  -4 -11   8       28.29       28.71      1.35 o 
  -3 -11   8        1.85        2.28      1.69 o 
  -2 -11   8       19.38       23.77      1.35 o 
  -1 -11   8       76.23       76.33      7.22 o 
   0 -11   8        4.05        4.75      1.31 o 
   1 -11   8       13.34       16.14      1.41 o 
   2 -11   8        0.23        0.42      1.45 o 
   3 -11   8        0.93       -0.04      1.20 o 
   4 -11   8        6.16        4.49      1.15 o 
   5 -11   8        3.86        3.42      1.10 o 
  -7 -10   8       16.63       15.50      1.48 o 
  -6 -10   8       42.61       38.88      2.10 o 
  -5 -10   8        4.15        4.27      1.58 o 
  -4 -10   8        0.02        1.31      1.25 o 
  -3 -10   8        1.54        2.02      1.07 o 
  -2 -10   8        4.84        9.45      1.27 o 
  -1 -10   8       15.51       15.76      0.99 o 
   0 -10   8        9.05       10.28      0.99 o 
   1 -10   8        7.50       10.52      1.26 o 
   2 -10   8        5.46        5.54      1.23 o 
   3 -10   8        0.41        2.19      1.27 o 
   4 -10   8       10.98       11.73      1.82 o 
   5 -10   8        6.72        6.44      1.24 o 
   6 -10   8        0.09        0.29      1.27 o 
  -8  -9   8        4.72        4.32      1.09 o 
  -7  -9   8        0.00        3.35      1.36 o 
  -6  -9   8       76.39       78.94      3.52 o 
  -5  -9   8       10.57       12.70      1.26 o 
  -4  -9   8        1.39        1.80      1.26 o 
  -3  -9   8       62.70       67.98      2.47 o 
  -2  -9   8       65.89       66.37      3.49 o 
  -1  -9   8      143.65      158.84      2.68 o 
   0  -9   8       23.13       24.80      1.25 o 
   1  -9   8        0.04       -1.31      1.13 o 
   2  -9   8       31.35       31.18      1.24 o 
   3  -9   8       41.81       40.93      2.50 o 
   4  -9   8        0.90        0.54      1.28 o 
   5  -9   8        0.20        0.59      1.58 o 
   6  -9   8        0.06        0.08      1.73 o 
   7  -9   8        1.41        1.62      1.73 o 
  -9  -8   8        2.42        3.47      1.11 o 
  -8  -8   8       11.05       12.46      0.91 o 
  -7  -8   8       19.51       19.69      0.91 o 
  -6  -8   8        1.14        2.27      0.98 o 
  -5  -8   8        7.12        6.52      0.95 o 
  -4  -8   8       70.73       66.92      2.15 o 
  -3  -8   8        0.02        1.29      1.29 o 
  -2  -8   8        3.70        3.97      1.13 o 
  -1  -8   8        4.84        5.74      1.08 o 
   0  -8   8        0.13        0.69      1.05 o 
   1  -8   8      141.29      138.94      3.76 o 
   2  -8   8        0.94        2.06      1.11 o 
   3  -8   8       41.53       45.02      1.35 o 
   4  -8   8        3.29        2.67      1.11 o 
   5  -8   8        5.63        6.60      1.27 o 
   6  -8   8        0.06       -0.08      1.72 o 
   7  -8   8        1.15        2.99      2.24 o 
  -9  -7   8        2.77        3.84      1.02 o 
  -8  -7   8        0.09       -0.39      0.89 o 
  -7  -7   8        8.81        6.86      0.90 o 
  -6  -7   8        8.43        9.20      0.80 o 
  -5  -7   8        0.53        1.64      1.44 o 
  -4  -7   8        5.25        8.13      1.03 o 
  -3  -7   8      102.36       93.34      4.16 o 
  -2  -7   8        4.90        3.87      1.10 o 
  -1  -7   8      123.39      119.02      1.59 o 
   0  -7   8       14.75       14.53      1.26 o 
   1  -7   8      121.61      120.73      1.38 o 
   2  -7   8      178.08      178.15      1.65 o 
   3  -7   8       13.08       14.04      1.31 o 
   4  -7   8       70.68       73.68      3.06 o 
   5  -7   8        2.11        3.51      1.27 o 
   6  -7   8        9.81       10.73      1.54 o 
   7  -7   8        8.93       10.77      2.57 o 
 -10  -6   8        0.41        1.20      1.01 o 
  -9  -6   8        0.02        1.63      0.99 o 
  -8  -6   8        9.89       10.17      0.85 o 
  -7  -6   8        0.01        1.31      0.79 o 
  -6  -6   8        4.99        5.46      0.81 o 
  -5  -6   8       25.09       20.53      0.82 o 
  -4  -6   8      304.60      286.58      4.23 o 
  -3  -6   8       54.11       44.24      1.05 o 
  -2  -6   8        4.47        5.59      0.95 o 
  -1  -6   8      193.35      192.87      3.43 o 
   0  -6   8        0.09        1.43      0.95 o 
   1  -6   8       49.07       44.88      1.23 o 
   2  -6   8        1.13        2.22      1.03 o 
   3  -6   8       55.54       54.42      1.27 o 
   4  -6   8       11.06       10.44      1.35 o 
   5  -6   8        0.33        2.48      1.33 o 
   6  -6   8       18.44       19.69      1.61 o 
   7  -6   8        3.13        3.90      1.72 o 
 -10  -5   8       43.90       47.50      1.13 o 
  -9  -5   8        0.03        0.84      0.88 o 
  -8  -5   8       45.21       47.46      1.20 o 
  -7  -5   8        4.38        6.61      1.29 o 
  -6  -5   8       19.18       19.69      0.83 o 
  -5  -5   8       64.42       64.08      0.91 o 
  -4  -5   8       69.99       65.74      0.97 o 
  -3  -5   8       13.37       12.98      0.81 o 
  -2  -5   8      127.93      134.60      1.65 o 
  -1  -5   8      136.85      127.42      1.53 o 
   0  -5   8      345.40      338.42      4.52 o 
   1  -5   8       10.95       11.67      1.04 o 
   2  -5   8      305.57      307.10      4.66 o 
   3  -5   8       42.56       41.62      1.36 o 
   4  -5   8       19.69       22.83      1.38 o 
   5  -5   8      148.81      149.63      1.85 o 
   6  -5   8       23.52       21.17      1.64 o 
   7  -5   8        4.73        4.95      1.80 o 
 -10  -4   8        0.21        1.70      0.93 o 
  -9  -4   8        3.70        5.13      0.89 o 
  -8  -4   8       19.02       19.88      0.88 o 
  -7  -4   8        5.61        6.45      0.83 o 
  -6  -4   8       12.61       13.34      0.87 o 
  -5  -4   8      197.74      190.37      1.12 o 
  -4  -4   8       14.22       12.35      0.95 o 
  -3  -4   8        1.46        1.11      0.92 o 
  -2  -4   8      136.92      128.47      1.16 o 
  -1  -4   8        2.33        6.29      0.92 o 
   0  -4   8       18.44       18.67      1.02 o 
   1  -4   8        8.54        8.00      1.02 o 
   2  -4   8        2.04        3.49      1.08 o 
   3  -4   8      106.26      103.00      1.58 o 
   4  -4   8       47.30       53.43      1.37 o 
   5  -4   8       12.68       16.06      1.43 o 
   6  -4   8        0.26        1.82      1.55 o 
   7  -4   8        0.08        1.08      1.72 o 
 -10  -3   8       21.61       24.37      0.96 o 
  -9  -3   8       17.31       18.35      0.88 o 
  -8  -3   8       31.42       31.50      0.88 o 
  -7  -3   8      251.70      242.26      3.33 o 
  -6  -3   8       28.05       24.92      0.93 o 
  -5  -3   8       21.66       17.13      0.97 o 
  -4  -3   8       49.21       50.19      1.02 o 
  -3  -3   8       65.63       66.51      1.49 o 
  -2  -3   8       75.34       76.86      1.06 o 
  -1  -3   8       63.07       59.64      1.95 o 
   0  -3   8      136.07      121.34      2.25 o 
   1  -3   8        9.99        9.02      1.00 o 
   2  -3   8      144.98      146.08      2.98 o 
   3  -3   8       18.77       23.29      1.17 o 
   4  -3   8        0.11        1.82      1.23 o 
   5  -3   8        8.51       10.86      1.47 o 
   6  -3   8        2.30        5.51      1.67 o 
   7  -3   8        0.04        0.47      1.81 o 
 -10  -2   8        1.31        3.33      0.92 o 
  -9  -2   8        0.51        2.00      0.91 o 
  -8  -2   8       37.21       37.75      1.05 o 
  -7  -2   8       15.77       17.57      1.05 o 
  -6  -2   8        6.79        9.11      0.89 o 
  -5  -2   8       74.95       78.41      1.15 o 
  -4  -2   8       23.33       18.82      0.99 o 
  -3  -2   8        4.35        1.74      0.96 o 
  -2  -2   8       25.51       19.25      0.81 o 
  -1  -2   8      141.42      129.80      1.46 o 
   0  -2   8       58.52       58.19      1.16 o 
   1  -2   8      141.09      123.82      1.29 o 
   2  -2   8      251.88      253.35      6.73 o 
   3  -2   8       20.22       16.96      1.12 o 
   4  -2   8       69.50       68.55      1.31 o 
   5  -2   8        8.52        9.52      1.17 o 
   6  -2   8        7.52        9.11      1.66 o 
   7  -2   8        6.63        7.02      1.97 o 
 -10  -1   8        6.68        6.35      0.99 o 
  -9  -1   8        5.11        8.24      1.02 o 
  -8  -1   8       72.43       69.47      2.21 o 
  -7  -1   8       22.57       20.89      1.01 o 
  -6  -1   8        0.31        0.90      0.81 o 
  -5  -1   8       83.67       81.46      0.96 o 
  -4  -1   8        0.80        1.75      0.79 o 
  -3  -1   8      296.88      289.84      3.38 o 
  -2  -1   8      175.36      174.97      2.17 o 
  -1  -1   8      129.02      122.75      1.09 o 
   0  -1   8      505.98      478.33      9.51 o 
   1  -1   8       25.50       26.53      0.95 o 
   2  -1   8        0.43        2.29      1.02 o 
   3  -1   8        0.05        0.27      1.11 o 
   4  -1   8        6.36        8.52      1.12 o 
   5  -1   8        0.44        1.70      1.15 o 
   6  -1   8        0.14        0.64      1.29 o 
 -10   0   8       20.85       24.12      1.28 o 
  -9   0   8       18.99       17.99      1.09 o 
  -8   0   8       25.19       28.34      1.14 o 
  -7   0   8        6.88        6.65      0.89 o 
  -6   0   8       36.04       33.67      0.83 o 
  -5   0   8      228.76      228.35      2.49 o 
  -4   0   8       41.29       44.86      0.87 o 
  -3   0   8      181.47      170.44      2.15 o 
  -2   0   8        6.69        9.47      0.86 o 
  -1   0   8       12.19       12.75      0.84 o 
   0   0   8       96.18       94.80      1.38 o 
   1   0   8       67.79       63.46      1.15 o 
   2   0   8      227.01      208.86      3.83 o 
   3   0   8       22.10       21.17      1.03 o 
   4   0   8       11.88       12.85      1.17 o 
   5   0   8       52.54       57.36      1.43 o 
   6   0   8        9.22        9.82      1.33 o 
 -10   1   8        0.96        0.32      1.17 o 
  -9   1   8        1.80        3.64      0.92 o 
  -8   1   8        7.68        6.15      0.86 o 
  -7   1   8       56.08       47.91      1.40 o 
  -6   1   8       24.84       25.57      1.10 o 
  -5   1   8      200.71      204.40      1.21 o 
  -4   1   8      117.29      110.16      1.43 o 
  -3   1   8       59.59       58.93      0.90 o 
  -2   1   8      443.00      420.91      6.36 o 
  -1   1   8       64.26       66.41      1.83 o 
   0   1   8       23.76       20.58      1.03 o 
   1   1   8       28.18       30.99      1.00 o 
   2   1   8       74.29       71.86      2.69 o 
   3   1   8        0.36        1.29      0.99 o 
   4   1   8       16.66       16.60      1.12 o 
   5   1   8        1.86        2.69      1.18 o 
 -10   2   8        0.08        1.25      0.98 o 
  -9   2   8        2.78        4.67      0.93 o 
  -8   2   8        0.78        1.30      0.81 o 
  -7   2   8       10.01       11.50      0.86 o 
  -6   2   8       47.31       48.12      0.93 o 
  -5   2   8        4.43        4.60      0.83 o 
  -4   2   8       13.13       12.31      0.87 o 
  -3   2   8        0.68        1.98      0.79 o 
  -2   2   8       45.70       43.92      1.23 o 
  -1   2   8       36.26       32.05      1.12 o 
   0   2   8        5.19        7.47      1.02 o 
   1   2   8       38.50       38.18      1.75 o 
   2   2   8        0.01        2.28      0.94 o 
   3   2   8        0.11        0.32      0.91 o 
   4   2   8       14.79       14.59      1.11 o 
   5   2   8        1.94        2.66      1.10 o 
  -9   3   8        4.52        3.22      0.98 o 
  -8   3   8       15.31       16.30      0.88 o 
  -7   3   8        0.28        1.52      0.84 o 
  -6   3   8       53.53       51.18      0.96 o 
  -5   3   8       15.59       13.79      0.89 o 
  -4   3   8        2.90        3.28      0.84 o 
  -3   3   8       13.04       12.62      0.81 o 
  -2   3   8       11.31       13.09      0.98 o 
  -1   3   8       11.21       11.22      0.97 o 
   0   3   8        9.26        8.74      1.02 o 
   1   3   8        4.56        4.79      1.03 o 
   2   3   8        3.04        5.79      0.98 o 
   3   3   8        5.47        6.59      1.01 o 
   4   3   8        0.29        0.28      1.09 o 
  -8   4   8        8.59       11.86      0.96 o 
  -7   4   8        0.19        0.12      0.89 o 
  -6   4   8        6.28        5.71      0.82 o 
  -5   4   8       10.56       14.34      0.89 o 
  -4   4   8        3.94        6.72      0.99 o 
  -3   4   8        3.69        5.74      0.99 o 
  -2   4   8        0.08        2.31      0.91 o 
  -1   4   8        4.07        5.54      1.02 o 
   0   4   8       12.64       13.35      1.08 o 
   1   4   8       40.40       37.69      2.34 o 
   2   4   8       10.18       10.58      0.97 o 
   3   4   8        0.02        2.12      1.01 o 
  -7   5   8        1.50        2.68      1.09 o 
  -6   5   8        9.98        8.61      1.09 o 
  -5   5   8       19.35       18.90      1.06 o 
  -4   5   8       47.07       47.12      2.64 o 
  -3   5   8       24.21       22.55      1.10 o 
  -2   5   8        6.75        6.41      0.99 o 
  -1   5   8        9.27       10.43      1.08 o 
   0   5   8        0.02        1.04      1.04 o 
   1   5   8        5.74        5.46      1.12 o 
  -5   6   8        8.71        9.78      1.47 o 
  -4   6   8       30.71       29.14      2.37 o 
  -3   6   8        9.22        8.94      1.01 o 
  -2   6   8       11.07       14.12      1.51 o 
  -1   6   8       10.67       10.97      1.15 o 
  -2 -13   9       11.96        9.85      1.07 o 
  -1 -13   9        1.89        2.96      1.23 o 
   0 -13   9       13.53       12.96      1.14 o 
   1 -13   9        9.95       12.28      1.33 o 
   2 -13   9       11.13       11.22      1.73 o 
  -5 -12   9        0.88        2.51      1.69 o 
  -4 -12   9        7.17        7.94      1.92 o 
  -3 -12   9       10.96       12.64      1.72 o 
  -2 -12   9        2.52        6.55      1.86 o 
  -1 -12   9        7.79        5.48      1.58 o 
   0 -12   9        0.20        1.71      1.87 o 
   1 -12   9        0.82        0.84      1.89 o 
   2 -12   9        1.28        3.39      1.68 o 
   3 -12   9        9.21        8.53      1.39 o 
   4 -12   9        6.12        5.02      1.23 o 
  -6 -11   9        3.62        5.52      1.68 o 
  -5 -11   9        1.37        2.69      1.64 o 
  -4 -11   9        2.45        2.72      1.25 o 
  -3 -11   9        9.03       12.99      1.16 o 
  -2 -11   9        9.93       13.14      1.90 o 
  -1 -11   9        0.00        0.70      1.61 o 
   0 -11   9       19.20       21.09      1.19 o 
   1 -11   9       69.95       70.28      1.36 o 
   2 -11   9        5.66        7.42      1.20 o 
   3 -11   9        1.20        6.56      1.90 o 
   4 -11   9        0.30        1.16      1.46 o 
   5 -11   9        0.00        2.02      1.31 o 
  -7 -10   9        0.59        4.65      1.99 o 
  -6 -10   9        2.60        1.78      1.23 o 
  -5 -10   9       13.82       15.11      1.32 o 
  -4 -10   9       13.82       16.44      1.25 o 
  -3 -10   9       11.25       12.62      1.23 o 
  -2 -10   9        0.41        1.08      1.20 o 
  -1 -10   9        4.77        5.72      1.11 o 
   0 -10   9        0.00        0.26      1.07 o 
   1 -10   9        4.03        3.97      1.17 o 
   2 -10   9        0.04        0.22      1.13 o 
   3 -10   9        0.75        1.64      1.28 o 
   4 -10   9        0.18        1.47      1.22 o 
   5 -10   9        0.51        1.03      1.58 o 
  -8  -9   9       37.54       34.59      0.96 o 
  -7  -9   9        6.53        6.08      0.88 o 
  -6  -9   9       31.94       31.69      1.05 o 
  -5  -9   9        1.33        2.12      1.21 o 
  -4  -9   9       56.46       60.63      1.42 o 
  -3  -9   9       14.02       13.89      1.19 o 
  -2  -9   9       20.16       16.68      1.43 o 
  -1  -9   9        4.51        3.88      1.09 o 
   0  -9   9        0.50        1.69      1.79 o 
   1  -9   9        2.09        4.88      1.15 o 
   2  -9   9        0.16        1.36      1.21 o 
   3  -9   9        9.04        9.39      1.51 o 
   4  -9   9        9.48       13.32      1.42 o 
   5  -9   9        7.64        8.35      1.19 o 
   6  -9   9        0.03        0.69      2.26 o 
  -8  -8   9        0.15        1.65      0.95 o 
  -7  -8   9        0.66       -0.38      0.88 o 
  -6  -8   9        3.30        2.46      0.86 o 
  -5  -8   9       56.96       57.62      3.93 o 
  -4  -8   9       37.71       38.08      1.07 o 
  -3  -8   9       26.17       28.29      1.27 o 
  -2  -8   9      215.34      206.78      2.38 o 
  -1  -8   9       13.62       12.92      1.10 o 
   0  -8   9       39.01       38.36      1.54 o 
   1  -8   9        2.09        1.37      1.84 o 
   2  -8   9       24.13       23.36      1.17 o 
   3  -8   9      185.33      188.90      2.56 o 
   4  -8   9       20.51       20.04      1.21 o 
   5  -8   9        0.27        1.43      1.40 o 
   6  -8   9       10.01       12.77      1.52 o 
  -9  -7   9       12.08       11.40      0.94 o 
  -8  -7   9       16.47       17.53      0.88 o 
  -7  -7   9       50.96       47.03      0.99 o 
  -6  -7   9       17.21       16.74      0.87 o 
  -5  -7   9        0.92        1.84      0.76 o 
  -4  -7   9       18.73       17.72      0.85 o 
  -3  -7   9      228.23      211.11      5.19 o 
  -2  -7   9       47.29       50.30      2.53 o 
  -1  -7   9      125.23      122.34      1.61 o 
   0  -7   9       71.28       69.28      1.48 o 
   1  -7   9        0.02        0.72      0.97 o 
   2  -7   9       49.40       43.85      1.11 o 
   3  -7   9       46.91       47.24      1.47 o 
   4  -7   9       34.06       34.52      1.40 o 
   5  -7   9        1.06        2.01      1.30 o 
   6  -7   9        3.43        3.54      1.58 o 
  -9  -6   9        6.72        6.63      0.94 o 
  -8  -6   9        2.54        2.16      0.91 o 
  -7  -6   9        5.57        5.78      0.84 o 
  -6  -6   9        0.53        1.58      1.16 o 
  -5  -6   9       47.08       46.13      0.95 o 
  -4  -6   9        0.14        1.44      0.84 o 
  -3  -6   9       15.99       12.82      0.87 o 
  -2  -6   9      434.68      406.57      6.51 o 
  -1  -6   9       72.90       70.27      1.12 o 
   0  -6   9       52.19       51.35      1.04 o 
   1  -6   9      218.91      209.35      1.44 o 
   2  -6   9      147.56      149.12      1.95 o 
   3  -6   9      181.28      165.61      2.43 o 
   4  -6   9       18.58       19.85      1.37 o 
   5  -6   9       13.42       13.90      2.00 o 
   6  -6   9        8.64        8.34      1.58 o 
 -10  -5   9       13.19       12.11      1.06 o 
  -9  -5   9        3.13        4.57      0.90 o 
  -8  -5   9       15.83       14.44      0.88 o 
  -7  -5   9        0.06        1.61      0.87 o 
  -6  -5   9      109.82      107.17      1.00 o 
  -5  -5   9       90.20       84.24      1.01 o 
  -4  -5   9       74.31       70.63      1.62 o 
  -3  -5   9       83.26       71.71      0.99 o 
  -2  -5   9        6.67        7.22      0.83 o 
  -1  -5   9       41.66       40.30      0.99 o 
   0  -5   9      254.90      249.64      3.90 o 
   1  -5   9        5.45        6.74      1.01 o 
   2  -5   9       31.90       30.57      1.21 o 
   3  -5   9        1.66        2.72      1.29 o 
   4  -5   9       29.05       25.21      2.06 o 
   5  -5   9        0.75        1.26      1.32 o 
   6  -5   9        1.06        1.94      1.56 o 
 -10  -4   9        9.65       13.10      1.02 o 
  -9  -4   9        0.09        0.28      0.90 o 
  -8  -4   9        0.82        1.38      0.85 o 
  -7  -4   9       11.10       14.64      0.81 o 
  -6  -4   9       17.03       20.24      0.86 o 
  -5  -4   9       28.71       29.44      0.93 o 
  -4  -4   9        0.76        0.27      0.84 o 
  -3  -4   9      162.65      157.51      4.78 o 
  -2  -4   9       95.24       80.29      1.37 o 
  -1  -4   9      187.78      182.50      3.49 o 
   0  -4   9      302.91      288.54      2.70 o 
   1  -4   9       69.28       67.75      1.16 o 
   2  -4   9        4.20        4.61      1.08 o 
   3  -4   9       16.63       20.04      1.31 o 
   4  -4   9        0.19        1.05      1.43 o 
   5  -4   9       41.47       45.34      1.57 o 
   6  -4   9       19.13       21.10      1.65 o 
 -10  -3   9        1.35        2.73      0.99 o 
  -9  -3   9       10.42       11.13      0.93 o 
  -8  -3   9        4.35        5.35      0.87 o 
  -7  -3   9        0.01        0.33      0.91 o 
  -6  -3   9        7.27        7.27      1.01 o 
  -5  -3   9      160.63      152.80      2.30 o 
  -4  -3   9        6.43       12.04      0.94 o 
  -3  -3   9      160.82      166.73      1.38 o 
  -2  -3   9        0.33       -0.44      0.99 o 
  -1  -3   9       21.45       20.58      0.94 o 
   0  -3   9        2.22        3.02      0.96 o 
   1  -3   9        0.34        2.04      0.94 o 
   2  -3   9       26.73       22.08      1.12 o 
   3  -3   9        1.05        1.64      1.13 o 
   4  -3   9       29.65       28.79      1.49 o 
   5  -3   9        4.03        5.57      1.42 o 
   6  -3   9        0.39        2.26      1.60 o 
 -10  -2   9        3.31        3.53      0.96 o 
  -9  -2   9       52.72       55.56      1.25 o 
  -8  -2   9        2.30        4.34      1.07 o 
  -7  -2   9       13.81       19.33      0.98 o 
  -6  -2   9       41.36       47.66      1.04 o 
  -5  -2   9       42.85       38.38      0.96 o 
  -4  -2   9        2.80        4.68      0.94 o 
  -3  -2   9       93.81      103.17      1.12 o 
  -2  -2   9       22.36       18.23      1.02 o 
  -1  -2   9        2.75        1.73      0.92 o 
   0  -2   9       11.68       12.97      0.99 o 
   1  -2   9        1.42        2.01      0.95 o 
   2  -2   9      125.14      103.71      3.54 o 
   3  -2   9        3.07        3.86      1.10 o 
   4  -2   9       40.39       46.72      1.27 o 
   5  -2   9        1.82        3.26      1.24 o 
   6  -2   9       16.58       18.25      1.71 o 
 -10  -1   9       19.05       18.67      1.49 o 
  -9  -1   9       30.31       29.07      1.29 o 
  -8  -1   9       12.30       12.27      0.97 o 
  -7  -1   9      115.93      107.49      1.19 o 
  -6  -1   9       25.79       24.56      0.88 o 
  -5  -1   9       46.98       47.31      1.54 o 
  -4  -1   9       88.25       81.82      0.95 o 
  -3  -1   9        5.76        6.88      0.82 o 
  -2  -1   9      128.55      118.41      1.63 o 
  -1  -1   9        6.46        5.38      0.83 o 
   0  -1   9       22.54       24.29      0.89 o 
   1  -1   9        2.57        4.31      0.93 o 
   2  -1   9       79.64       74.57      2.51 o 
   3  -1   9       39.97       41.35      1.69 o 
   4  -1   9        0.57        2.25      1.13 o 
   5  -1   9       12.72       13.11      1.26 o 
 -10   0   9        1.61        3.97      1.16 o 
  -9   0   9       13.94       14.98      1.09 o 
  -8   0   9       24.13       28.69      1.21 o 
  -7   0   9        8.46        9.61      0.97 o 
  -6   0   9        4.22        8.23      0.82 o 
  -5   0   9        6.10        8.04      0.80 o 
  -4   0   9      216.52      207.30      3.91 o 
  -3   0   9      194.68      200.84      2.53 o 
  -2   0   9      122.51      115.11      1.04 o 
  -1   0   9       25.69       27.12      0.94 o 
   0   0   9       64.18       55.32      0.97 o 
   1   0   9       81.30       70.62      1.14 o 
   2   0   9        0.42        0.81      0.99 o 
   3   0   9        0.02        1.18      1.02 o 
   4   0   9        0.31        3.15      1.16 o 
   5   0   9        0.10        1.08      1.18 o 
  -9   1   9       37.46       31.90      1.00 o 
  -8   1   9        0.76        0.39      0.99 o 
  -7   1   9       53.60       56.87      1.00 o 
  -6   1   9      112.52      101.41      1.47 o 
  -5   1   9        1.38        1.59      0.92 o 
  -4   1   9       64.93       62.05      1.27 o 
  -3   1   9        0.51        1.20      0.78 o 
  -2   1   9        2.61        3.91      0.85 o 
  -1   1   9       59.37       55.23      1.63 o 
   0   1   9       46.69       42.13      1.42 o 
   1   1   9      100.55      102.27      1.70 o 
   2   1   9       19.90       18.52      1.80 o 
   3   1   9       18.99       19.98      1.02 o 
   4   1   9        0.29        0.75      1.14 o 
  -9   2   9        4.71        3.81      0.92 o 
  -8   2   9        0.40        1.25      0.87 o 
  -7   2   9        1.65        3.37      0.90 o 
  -6   2   9        7.27        7.11      0.86 o 
  -5   2   9       27.53       33.05      1.24 o 
  -4   2   9      144.42      143.03      1.70 o 
  -3   2   9       88.10       84.38      0.98 o 
  -2   2   9       19.54       21.64      0.86 o 
  -1   2   9       72.73       63.72      1.92 o 
   0   2   9        2.49        3.86      1.08 o 
   1   2   9        3.14        4.42      1.03 o 
   2   2   9        2.19        3.11      0.99 o 
   3   2   9        0.01        1.57      1.07 o 
  -8   3   9        9.30        8.61      0.94 o 
  -7   3   9       14.13       13.71      0.93 o 
  -6   3   9       35.22       42.28      0.95 o 
  -5   3   9       11.07       11.05      0.87 o 
  -4   3   9       20.40       17.50      0.87 o 
  -3   3   9        1.27        1.24      0.97 o 
  -2   3   9        2.72        4.08      1.01 o 
  -1   3   9        8.03        8.66      1.01 o 
   0   3   9        0.01       -0.04      1.11 o 
   1   3   9        9.48        8.85      1.11 o 
   2   3   9        0.94        1.25      1.03 o 
  -7   4   9        1.22        1.97      0.93 o 
  -6   4   9        9.33       12.83      0.88 o 
  -5   4   9        0.47        0.96      0.88 o 
  -4   4   9        2.85        3.51      0.94 o 
  -3   4   9       15.57       16.43      1.01 o 
  -2   4   9        6.16        6.33      0.97 o 
  -1   4   9        0.66        2.24      1.02 o 
   0   4   9        0.06        0.91      1.11 o 
   1   4   9        0.32        0.57      1.07 o 
  -4   5   9        1.33        2.65      1.02 o 
  -3   5   9        1.65        0.72      0.98 o 
  -2   5   9        0.88        2.72      1.06 o 
  -1 -13  10        2.98        2.60      1.73 o 
   0 -13  10        2.98        2.98      1.77 o 
  -4 -12  10        2.19        1.48      1.76 o 
  -3 -12  10        3.81        4.57      2.04 o 
  -2 -12  10       42.38       36.13      1.34 o 
  -1 -12  10       44.39       42.18      4.06 o 
   0 -12  10       15.01       16.30      1.39 o 
   1 -12  10       16.00       15.59      2.24 o 
   2 -12  10       18.84       17.99      1.75 o 
  -6 -11  10        2.18        1.66      1.21 o 
  -5 -11  10        4.96        4.11      1.55 o 
  -4 -11  10       28.08       28.99      1.34 o 
  -3 -11  10       13.57       13.47      1.18 o 
  -2 -11  10        0.00        1.32      1.17 o 
  -1 -11  10        5.03        5.65      1.50 o 
   0 -11  10        7.41        6.52      1.16 o 
   1 -11  10        3.72        3.88      1.39 o 
   2 -11  10        1.32        0.69      1.20 o 
   3 -11  10       47.06       41.91      2.73 o 
   4 -11  10        9.11        7.32      1.30 o 
  -7 -10  10        0.69        2.05      0.97 o 
  -6 -10  10        8.09        8.43      1.19 o 
  -5 -10  10       10.62        9.39      1.68 o 
  -4 -10  10        8.04        8.54      1.61 o 
  -3 -10  10       47.33       48.44      1.48 o 
  -2 -10  10       55.68       56.13      2.88 o 
  -1 -10  10       86.60       87.39      5.87 o 
   0 -10  10       36.88       38.73      1.39 o 
   1 -10  10       32.24       32.69      2.96 o 
   2 -10  10       34.80       36.07      2.57 o 
   3 -10  10        0.69        1.58      1.34 o 
   4 -10  10        0.60        2.49      1.22 o 
  -7  -9  10        0.08        0.93      0.87 o 
  -6  -9  10        9.05        9.14      0.90 o 
  -5  -9  10        7.43        9.95      1.51 o 
  -4  -9  10       97.75       96.22      3.72 o 
  -3  -9  10        8.74        6.84      1.13 o 
  -2  -9  10        9.59       11.19      1.55 o 
  -1  -9  10        3.73        4.79      1.11 o 
   0  -9  10        1.71        1.75      1.23 o 
   1  -9  10        2.47        4.78      1.11 o 
   2  -9  10       10.60        8.14      1.17 o 
   3  -9  10        6.09        5.37      1.11 o 
   4  -9  10        1.49        1.56      1.15 o 
   5  -9  10        1.31        2.29      1.41 o 
  -8  -8  10        0.31        0.94      0.94 o 
  -7  -8  10       19.23       22.99      1.09 o 
  -6  -8  10        7.41        7.53      0.85 o 
  -5  -8  10        0.03        0.48      0.80 o 
  -4  -8  10        1.09        2.08      0.86 o 
  -3  -8  10       28.07       26.67      0.96 o 
  -2  -8  10       69.61       67.73      2.29 o 
  -1  -8  10       44.12       43.42      1.05 o 
   0  -8  10       63.76       64.58      1.67 o 
   1  -8  10        5.40        5.55      0.95 o 
   2  -8  10        0.40        1.20      1.06 o 
   3  -8  10        0.49        0.14      1.18 o 
   4  -8  10        0.02        1.26      1.34 o 
   5  -8  10       33.88       35.24      3.52 o 
  -9  -7  10        7.07        8.02      0.98 o 
  -8  -7  10       13.39       12.42      0.93 o 
  -7  -7  10        0.57        0.72      0.88 o 
  -6  -7  10        0.51        0.96      0.89 o 
  -5  -7  10        0.85        1.97      0.85 o 
  -4  -7  10        2.51        1.93      0.86 o 
  -3  -7  10       92.89       91.87      1.78 o 
  -2  -7  10       13.06       12.48      0.87 o 
  -1  -7  10        3.59        1.37      0.92 o 
   0  -7  10       55.00       49.05      1.10 o 
   1  -7  10       61.09       64.83      1.47 o 
   2  -7  10       11.67       13.30      1.07 o 
   3  -7  10       18.21       20.56      1.27 o 
   4  -7  10       30.71       28.63      1.38 o 
   5  -7  10        5.51        6.64      1.44 o 
  -9  -6  10        2.72        3.92      0.97 o 
  -8  -6  10       27.40       27.20      0.92 o 
  -7  -6  10       18.46       21.22      0.97 o 
  -6  -6  10       16.71       18.89      0.87 o 
  -5  -6  10        2.50        2.86      0.87 o 
  -4  -6  10       51.87       55.21      1.11 o 
  -3  -6  10      270.07      264.77      4.33 o 
  -2  -6  10       66.38       65.07      2.08 o 
  -1  -6  10       19.77       21.56      0.97 o 
   0  -6  10        0.90       -0.16      0.95 o 
   1  -6  10        9.85        8.74      1.07 o 
   2  -6  10       32.18       30.19      1.22 o 
   3  -6  10        0.34        1.90      1.20 o 
   4  -6  10       23.32       25.38      1.46 o 
   5  -6  10        2.77        3.64      1.54 o 
  -9  -5  10        2.03        5.10      0.97 o 
  -8  -5  10       19.61       20.43      0.92 o 
  -7  -5  10       19.55       16.30      0.89 o 
  -6  -5  10        5.70        7.42      1.16 o 
  -5  -5  10      111.82      112.38      1.09 o 
  -4  -5  10       13.52       13.62      0.86 o 
  -3  -5  10       14.94       14.01      0.99 o 
  -2  -5  10       17.10       19.33      0.90 o 
  -1  -5  10       24.56       24.20      0.98 o 
   0  -5  10       12.73       15.23      1.01 o 
   1  -5  10       41.31       39.73      1.10 o 
   2  -5  10      162.72      153.24      3.42 o 
   3  -5  10       24.39       21.10      1.34 o 
   4  -5  10        0.01        1.87      1.28 o 
   5  -5  10        0.07        1.14      1.36 o 
  -9  -4  10        2.52        1.92      0.92 o 
  -8  -4  10       24.88       24.09      0.94 o 
  -7  -4  10       27.52       27.19      0.90 o 
  -6  -4  10        0.58        1.65      1.51 o 
  -5  -4  10       65.64       70.62      1.09 o 
  -4  -4  10      109.68       99.25      1.17 o 
  -3  -4  10      125.67      122.52      3.28 o 
  -2  -4  10      287.67      276.02      2.91 o 
  -1  -4  10       39.22       39.88      1.03 o 
   0  -4  10       41.51       42.15      1.15 o 
   1  -4  10       21.31       20.60      1.07 o 
   2  -4  10       10.47       12.08      1.17 o 
   3  -4  10        0.39       -0.21      1.32 o 
   4  -4  10        1.30        2.74      1.38 o 
   5  -4  10        0.02        1.75      1.46 o 
  -9  -3  10        2.77        5.41      0.92 o 
  -8  -3  10        7.08        6.71      1.03 o 
  -7  -3  10       49.21       56.47      1.65 o 
  -6  -3  10      104.99      100.76      1.11 o 
  -5  -3  10       20.80       22.07      1.05 o 
  -4  -3  10        0.22        2.26      0.89 o 
  -3  -3  10       62.13       56.47      1.01 o 
  -2  -3  10        0.85        1.34      0.96 o 
  -1  -3  10        5.69        6.15      0.95 o 
   0  -3  10       20.35       22.68      1.07 o 
   1  -3  10       44.17       36.75      1.09 o 
   2  -3  10        8.78        7.95      1.15 o 
   3  -3  10        1.39        2.12      1.16 o 
   4  -3  10        5.46        4.51      1.61 o 
   5  -3  10        1.05        3.49      1.59 o 
  -9  -2  10        3.63        4.67      1.13 o 
  -8  -2  10       12.00       15.20      1.06 o 
  -7  -2  10       31.06       31.16      1.04 o 
  -6  -2  10        4.26        4.77      0.92 o 
  -5  -2  10       19.73       21.74      1.12 o 
  -4  -2  10       92.71       96.76      2.26 o 
  -3  -2  10        1.23        4.47      1.26 o 
  -2  -2  10       54.23       59.16      1.03 o 
  -1  -2  10      163.14      160.94      1.65 o 
   0  -2  10        1.90        2.95      1.12 o 
   1  -2  10        0.01        0.19      0.92 o 
   2  -2  10        1.09        1.52      1.12 o 
   3  -2  10        2.75        3.41      1.09 o 
   4  -2  10       35.67       33.79      1.75 o 
   5  -2  10       12.10       12.94      1.31 o 
  -9  -1  10        4.34        2.71      1.13 o 
  -8  -1  10       58.22       61.28      1.23 o 
  -7  -1  10        2.01        3.08      1.03 o 
  -6  -1  10       37.93       42.90      1.41 o 
  -5  -1  10       50.98       55.64      0.90 o 
  -4  -1  10       26.40       23.18      0.89 o 
  -3  -1  10        7.20        9.97      0.85 o 
  -2  -1  10       19.92       19.47      0.84 o 
  -1  -1  10        0.05        1.49      0.84 o 
   0  -1  10       12.45       14.53      0.95 o 
   1  -1  10        3.03        2.31      0.99 o 
   2  -1  10       10.52        9.28      1.10 o 
   3  -1  10        1.03        1.62      1.12 o 
   4  -1  10       12.94       12.99      1.28 o 
  -9   0  10        4.88        5.10      1.11 o 
  -8   0  10        8.28        9.50      0.89 o 
  -7   0  10        0.26        0.40      0.93 o 
  -6   0  10        5.71       10.21      0.83 o 
  -5   0  10        0.03        0.67      0.83 o 
  -4   0  10       28.47       23.62      0.85 o 
  -3   0  10        0.01        1.90      0.93 o 
  -2   0  10        6.29        5.43      0.81 o 
  -1   0  10        0.52        2.39      0.87 o 
   0   0  10        7.94        8.11      1.06 o 
   1   0  10        2.61        6.14      1.11 o 
   2   0  10        7.64       10.05      1.01 o 
   3   0  10       28.57       27.08      1.30 o 
  -8   1  10        1.09        3.46      0.88 o 
  -7   1  10       14.20       18.67      0.91 o 
  -6   1  10        0.04        1.00      0.87 o 
  -5   1  10       15.67       20.83      0.88 o 
  -4   1  10       45.45       46.27      1.79 o 
  -3   1  10        2.81        4.29      0.82 o 
  -2   1  10        1.58        2.20      0.84 o 
  -1   1  10       23.03       23.38      1.07 o 
   0   1  10        5.63        6.38      1.03 o 
   1   1  10       13.73       13.97      1.11 o 
   2   1  10        0.94        2.33      1.05 o 
   3   1  10        9.99        7.54      1.06 o 
  -7   2  10        0.01        0.44      0.87 o 
  -6   2  10       14.14       14.14      1.42 o 
  -5   2  10       16.03       12.44      0.90 o 
  -4   2  10       14.30       14.15      0.88 o 
  -3   2  10       10.80        9.63      0.88 o 
  -2   2  10        0.06        0.17      0.96 o 
  -1   2  10        0.07        1.46      1.05 o 
   0   2  10        0.24        1.54      1.01 o 
   1   2  10        5.31        5.89      1.12 o 
  -6   3  10        0.11        1.85      0.89 o 
  -5   3  10        7.69        7.26      0.96 o 
  -4   3  10        6.26        9.53      0.91 o 
  -3   3  10       13.14       14.30      1.08 o 
  -2   3  10        0.04        0.29      1.01 o 
  -1   3  10        6.76        9.29      1.13 o 
   0   3  10       21.66       21.99      2.53 o 
  -3 -12  11        2.26        3.68      1.27 o 
  -2 -12  11       20.65       17.98      1.22 o 
  -1 -12  11        2.95        3.34      1.30 o 
   0 -12  11        0.12        0.69      1.21 o 
   1 -12  11        0.03        1.42      1.20 o 
  -5 -11  11        0.01       -0.14      1.21 o 
  -4 -11  11        2.09        2.78      1.19 o 
  -3 -11  11        0.06        1.09      1.16 o 
  -2 -11  11       11.61       14.51      1.27 o 
  -1 -11  11        1.20        0.08      1.20 o 
   0 -11  11        0.98        0.39      1.57 o 
   1 -11  11       13.50       15.72      1.64 o 
   2 -11  11       10.64       10.09      1.20 o 
  -6 -10  11       15.43       14.33      1.06 o 
  -5 -10  11        0.80        1.56      0.98 o 
  -4 -10  11        8.76       10.54      0.95 o 
  -3 -10  11       90.97       81.48      1.49 o 
  -2 -10  11       23.30       22.90      1.17 o 
  -1 -10  11       13.75       13.33      1.16 o 
   0 -10  11       13.30       13.11      1.24 o 
   1 -10  11        0.00        2.79      1.11 o 
   2 -10  11        1.50        2.04      1.09 o 
   3 -10  11        0.13        1.85      1.22 o 
  -7  -9  11        0.47        1.41      0.96 o 
  -6  -9  11       27.51       23.50      1.00 o 
  -5  -9  11        1.25        2.41      0.88 o 
  -4  -9  11       17.38       15.98      1.49 o 
  -3  -9  11       23.69       20.50      1.61 o 
  -2  -9  11       29.86       28.97      1.93 o 
  -1  -9  11        0.00        0.71      0.91 o 
   0  -9  11       10.66       11.37      1.05 o 
   1  -9  11       11.47       10.83      1.15 o 
   2  -9  11       33.06       32.24      1.67 o 
   3  -9  11       13.38       10.40      1.19 o 
   4  -9  11        0.13        0.46      1.42 o 
  -7  -8  11        0.21        1.24      0.87 o 
  -6  -8  11       14.01       15.58      0.98 o 
  -5  -8  11       70.11       69.17      1.78 o 
  -4  -8  11        8.50        8.06      0.85 o 
  -3  -8  11       50.26       49.16      1.03 o 
  -2  -8  11       12.08       12.60      0.93 o 
  -1  -8  11       18.42       20.05      1.02 o 
   0  -8  11       18.00       15.95      1.71 o 
   1  -8  11        0.84        2.87      1.05 o 
   2  -8  11        3.64        3.41      1.06 o 
   3  -8  11        2.37        5.42      1.25 o 
   4  -8  11        5.68        5.21      1.41 o 
  -8  -7  11        4.10        5.97      0.96 o 
  -7  -7  11       18.09       22.29      0.93 o 
  -6  -7  11       42.68       44.56      1.66 o 
  -5  -7  11       12.12       12.39      0.91 o 
  -4  -7  11        5.03        8.54      0.86 o 
  -3  -7  11        0.01        0.87      0.91 o 
  -2  -7  11       28.87       26.28      0.95 o 
  -1  -7  11        4.21        6.79      0.98 o 
   0  -7  11       11.90       12.54      0.98 o 
   1  -7  11        7.23        6.84      1.02 o 
   2  -7  11        1.59        2.93      1.08 o 
   3  -7  11       12.47        9.05      1.39 o 
   4  -7  11        8.54        8.83      1.42 o 
  -8  -6  11        2.91        4.16      0.86 o 
  -7  -6  11        2.79        2.70      0.86 o 
  -6  -6  11       19.75       19.65      0.89 o 
  -5  -6  11       16.81       16.93      0.84 o 
  -4  -6  11        2.84        4.39      0.83 o 
  -3  -6  11        0.75        0.41      0.84 o 
  -2  -6  11        3.62        4.19      0.86 o 
  -1  -6  11       98.64       94.68      1.17 o 
   0  -6  11        8.44        9.70      1.02 o 
   1  -6  11        0.01        1.08      1.02 o 
   2  -6  11       26.53       30.82      1.19 o 
   3  -6  11        0.60        1.90      1.34 o 
   4  -6  11       17.32       17.89      2.19 o 
  -9  -5  11       12.89       15.50      1.00 o 
  -8  -5  11       55.38       64.35      1.35 o 
  -7  -5  11        4.97        7.12      0.90 o 
  -6  -5  11       22.58       27.23      0.91 o 
  -5  -5  11       15.61       17.07      1.16 o 
  -4  -5  11        0.01        1.40      0.84 o 
  -3  -5  11       52.78       52.00      1.02 o 
  -2  -5  11       10.78       11.13      0.97 o 
  -1  -5  11        2.67        2.69      1.09 o 
   0  -5  11       26.91       30.23      1.04 o 
   1  -5  11        7.21        6.32      0.99 o 
   2  -5  11        0.95        2.80      1.11 o 
   3  -5  11        0.25        0.63      1.25 o 
   4  -5  11       21.29       23.11      1.51 o 
  -9  -4  11        2.14        2.50      1.01 o 
  -8  -4  11        0.09        0.99      0.92 o 
  -7  -4  11        6.55        6.34      0.87 o 
  -6  -4  11        0.44        1.23      0.98 o 
  -5  -4  11       10.75       11.55      0.98 o 
  -4  -4  11       58.77       50.02      1.03 o 
  -3  -4  11        1.35        3.61      1.51 o 
  -2  -4  11        9.67        9.87      0.95 o 
  -1  -4  11        2.16        2.58      0.99 o 
   0  -4  11       59.65       58.18      1.78 o 
   1  -4  11        0.00        1.42      1.00 o 
   2  -4  11        1.85        3.85      1.45 o 
   3  -4  11       13.95       19.52      1.42 o 
   4  -4  11        0.03        1.59      1.52 o 
  -9  -3  11       14.70       15.47      1.03 o 
  -8  -3  11        0.36        2.07      0.98 o 
  -7  -3  11        3.68        5.90      0.96 o 
  -6  -3  11        0.09        0.74      1.09 o 
  -5  -3  11        6.14        9.36      0.94 o 
  -4  -3  11       74.65       75.09      1.27 o 
  -3  -3  11       39.29       35.98      1.00 o 
  -2  -3  11       18.12       23.94      1.01 o 
  -1  -3  11       39.84       43.36      1.87 o 
   0  -3  11       11.27        9.70      1.05 o 
   1  -3  11       15.57       14.48      1.00 o 
   2  -3  11        2.30        0.40      1.11 o 
   3  -3  11        3.55        4.82      1.17 o 
   4  -3  11        0.94        0.57      1.43 o 
  -8  -2  11        0.03        0.23      1.06 o 
  -7  -2  11       14.78       14.85      1.12 o 
  -6  -2  11       46.26       49.62      1.10 o 
  -5  -2  11       15.01       12.59      1.02 o 
  -4  -2  11        2.41        3.87      1.00 o 
  -3  -2  11       50.63       50.64      1.07 o 
  -2  -2  11        0.15        0.48      0.94 o 
  -1  -2  11        7.56        5.93      1.05 o 
   0  -2  11        0.03        0.30      1.04 o 
   1  -2  11       16.17       16.61      1.22 o 
   2  -2  11        0.34        0.01      1.13 o 
   3  -2  11        0.03        0.98      1.24 o 
  -8  -1  11        2.34        3.34      1.15 o 
  -7  -1  11        5.90        5.00      1.07 o 
  -6  -1  11       11.88       16.72      0.98 o 
  -5  -1  11        3.64        4.63      0.83 o 
  -4  -1  11       25.04       28.35      1.14 o 
  -3  -1  11       41.11       45.23      1.19 o 
  -2  -1  11        1.90        3.49      0.82 o 
  -1  -1  11       20.56       21.23      0.89 o 
   0  -1  11       36.75       36.49      1.15 o 
   1  -1  11        6.22        4.95      1.08 o 
   2  -1  11       13.90       12.94      1.29 o 
  -7   0  11       39.23       32.31      0.94 o 
  -6   0  11       15.91       16.99      0.90 o 
  -5   0  11       57.58       62.78      0.95 o 
  -4   0  11        6.53        7.15      0.85 o 
  -3   0  11        5.86        6.58      1.03 o 
  -2   0  11       40.78       37.57      1.16 o 
  -1   0  11        0.30        1.38      0.91 o 
   0   0  11        0.00        0.81      1.04 o 
   1   0  11        0.56        1.51      0.96 o 
   2   0  11        0.90        1.50      1.11 o 
  -7   1  11        0.22        0.01      0.92 o 
  -6   1  11        0.96        1.60      0.85 o 
  -5   1  11        3.42        5.64      0.88 o 
  -4   1  11        1.02        1.18      0.90 o 
  -3   1  11        0.00        0.45      0.87 o 
  -2   1  11       16.20       17.63      0.98 o 
  -1   1  11        1.65        2.69      1.02 o 
   0   1  11        2.58        4.22      1.20 o 
  -5   2  11        0.91        0.99      0.93 o 
  -4   2  11       12.25       12.93      0.93 o 
  -3   2  11        4.25        3.96      0.97 o 
  -2   2  11        2.97        5.34      1.04 o 
  -3 -11  12        0.34        1.04      1.23 o 
  -2 -11  12        0.33        0.44      0.97 o 
  -1 -11  12        1.39        1.54      1.41 o 
   0 -11  12        4.37        4.47      1.08 o 
   1 -11  12        0.41        0.56      1.06 o 
  -5 -10  12        0.00        0.78      1.03 o 
  -4 -10  12       12.99       11.33      1.04 o 
  -3 -10  12        2.32        1.80      1.12 o 
  -2 -10  12        0.65        2.33      0.95 o 
  -1 -10  12        7.88        8.13      0.99 o 
   0 -10  12        1.19        1.87      1.00 o 
   1 -10  12        0.93        1.15      1.07 o 
   2 -10  12       10.98       11.18      1.10 o 
  -6  -9  12        0.84        2.06      0.99 o 
  -5  -9  12        8.31        8.54      0.96 o 
  -4  -9  12        3.86        4.15      1.08 o 
  -3  -9  12       19.73       22.51      1.05 o 
  -2  -9  12       23.68       20.56      1.00 o 
  -1  -9  12        1.00        0.84      0.99 o 
   0  -9  12        6.81       10.22      1.07 o 
   1  -9  12        5.48        6.41      1.04 o 
   2  -9  12        0.40        2.13      1.19 o 
  -7  -8  12        1.91        2.40      0.94 o 
  -6  -8  12        2.58        2.88      0.94 o 
  -5  -8  12       14.92       14.78      1.05 o 
  -4  -8  12        3.99        4.29      0.90 o 
  -3  -8  12        0.28        3.08      1.23 o 
  -2  -8  12        2.72        3.73      0.93 o 
  -1  -8  12        0.65        2.30      0.98 o 
   0  -8  12        8.45       10.41      1.08 o 
   1  -8  12       12.05       11.90      1.12 o 
   2  -8  12        0.60        0.86      1.21 o 
   3  -8  12        8.00       11.11      1.47 o 
  -7  -7  12        6.64        9.13      1.25 o 
  -6  -7  12        1.32        2.93      0.86 o 
  -5  -7  12        4.62        5.21      0.93 o 
  -4  -7  12       34.88       32.14      0.94 o 
  -3  -7  12       16.26       16.12      0.97 o 
  -2  -7  12       32.34       36.22      1.02 o 
  -1  -7  12       17.29       19.88      1.26 o 
   0  -7  12       15.54       19.21      1.57 o 
   1  -7  12       13.99       13.93      1.13 o 
   2  -7  12       11.41       10.97      1.27 o 
   3  -7  12        0.49        0.79      1.32 o 
  -7  -6  12       22.77       24.22      1.28 o 
  -6  -6  12       31.56       34.88      0.97 o 
  -5  -6  12       37.42       35.90      1.00 o 
  -4  -6  12        2.29        4.47      0.88 o 
  -3  -6  12        5.76        8.08      0.87 o 
  -2  -6  12        1.29        1.26      0.98 o 
  -1  -6  12        0.72        2.37      1.04 o 
   0  -6  12        0.05        0.93      1.00 o 
   1  -6  12       14.03       12.77      1.15 o 
   2  -6  12        0.10        0.86      1.18 o 
   3  -6  12        0.40        0.20      1.44 o 
  -8  -5  12       12.14       14.56      0.97 o 
  -7  -5  12        1.78        3.12      0.89 o 
  -6  -5  12       17.36       18.40      1.07 o 
  -5  -5  12        1.95        3.70      0.97 o 
  -4  -5  12       23.06       25.82      1.01 o 
  -3  -5  12       15.48       20.27      1.04 o 
  -2  -5  12       14.01       13.92      1.24 o 
  -1  -5  12       18.29       18.17      1.01 o 
   0  -5  12       22.13       23.09      1.11 o 
   1  -5  12        2.06        2.46      1.08 o 
   2  -5  12        9.33        9.35      1.62 o 
   3  -5  12        9.29        7.72      1.50 o 
  -8  -4  12       12.49       14.78      1.12 o 
  -7  -4  12       25.96       27.08      1.18 o 
  -6  -4  12        4.04        5.33      0.97 o 
  -5  -4  12       47.05       49.76      2.00 o 
  -4  -4  12       20.41       21.77      1.02 o 
  -3  -4  12        2.02        2.28      0.94 o 
  -2  -4  12       72.29       65.64      1.15 o 
  -1  -4  12        2.20        4.76      1.25 o 
   0  -4  12        0.71        1.65      1.04 o 
   1  -4  12        2.93        2.42      1.08 o 
   2  -4  12        3.70        3.40      1.41 o 
  -7  -3  12        0.08        0.44      1.02 o 
  -6  -3  12        0.04        0.20      1.05 o 
  -5  -3  12        4.31        6.90      1.01 o 
  -4  -3  12        0.47        2.47      0.97 o 
  -3  -3  12        3.92        3.45      0.96 o 
  -2  -3  12        7.12        8.11      1.01 o 
  -1  -3  12        0.01        1.58      1.03 o 
   0  -3  12        0.16       -1.02      1.04 o 
   1  -3  12       18.50       21.02      2.02 o 
   2  -3  12        0.17        2.06      1.12 o 
  -7  -2  12        0.19        2.05      1.08 o 
  -6  -2  12       24.33       24.97      1.60 o 
  -5  -2  12        4.84        6.55      0.97 o 
  -4  -2  12       41.40       43.23      1.12 o 
  -3  -2  12       46.82       48.50      1.09 o 
  -2  -2  12        8.59       12.00      1.09 o 
  -1  -2  12       41.33       42.69      1.14 o 
   0  -2  12        9.12        9.15      1.13 o 
   1  -2  12        0.01        0.74      1.09 o 
  -6  -1  12        1.36        1.77      1.05 o 
  -5  -1  12        5.81        5.57      1.04 o 
  -4  -1  12        3.07        3.95      0.92 o 
  -3  -1  12        0.00        0.85      0.88 o 
  -2  -1  12        5.18        4.08      0.95 o 
  -1  -1  12        0.17        1.21      1.07 o 
   0  -1  12        0.01        0.10      1.31 o 
  -5   0  12       13.12       12.90      0.91 o 
  -4   0  12        3.59        5.48      0.97 o 
  -3   0  12       30.86       30.26      1.05 o 
  -2   0  12       17.70       18.76      0.98 o 
  -1   0  12       10.64       12.89      1.18 o 
  -3 -10  13        1.57        1.26      1.07 o 
  -2 -10  13        0.76        0.41      0.99 o 
  -1 -10  13        0.04        0.91      1.02 o 
  -4  -9  13        0.46        1.07      1.12 o 
  -3  -9  13        6.33        8.53      0.98 o 
  -2  -9  13        0.40        0.60      0.99 o 
  -1  -9  13        7.47        8.51      1.07 o 
   0  -9  13        1.47        1.33      1.12 o 
  -5  -8  13       12.53       14.62      1.12 o 
  -4  -8  13       25.78       24.71      1.16 o 
  -3  -8  13       11.64       14.17      1.02 o 
  -2  -8  13       41.95       42.60      1.73 o 
  -1  -8  13       14.37       15.78      1.10 o 
   0  -8  13        1.39        2.38      1.11 o 
   1  -8  13       10.65        8.86      1.23 o 
  -6  -7  13        4.73        5.61      0.95 o 
  -5  -7  13        4.68        6.08      0.96 o 
  -4  -7  13        0.03        1.08      0.98 o 
  -3  -7  13        1.10        2.42      1.01 o 
  -2  -7  13        9.05        9.31      1.01 o 
  -1  -7  13        4.16        4.10      1.10 o 
   0  -7  13        0.42        1.76      1.10 o 
   1  -7  13        2.97        2.59      1.16 o 
  -6  -6  13       22.18       21.50      1.03 o 
  -5  -6  13        4.34        5.02      0.91 o 
  -4  -6  13       30.31       31.60      1.03 o 
  -3  -6  13       62.12       57.38      1.77 o 
  -2  -6  13       28.74       34.12      1.07 o 
  -1  -6  13       55.41       60.58      1.34 o 
   0  -6  13       14.57       15.29      1.14 o 
   1  -6  13        4.16        4.06      1.20 o 
  -6  -5  13        2.12        2.65      0.95 o 
  -5  -5  13        0.40        2.04      0.93 o 
  -4  -5  13        0.73        1.63      1.06 o 
  -3  -5  13        3.22        4.14      1.05 o 
  -2  -5  13        1.07        1.42      1.03 o 
  -1  -5  13        4.09        6.46      1.15 o 
   0  -5  13        0.73        1.44      1.08 o 
   1  -5  13        0.01       -0.11      1.20 o 
  -6  -4  13        1.08        2.64      1.10 o 
  -5  -4  13        4.93        4.75      1.08 o 
  -4  -4  13        0.55        2.10      1.35 o 
  -3  -4  13       14.23       14.84      1.81 o 
  -2  -4  13       10.99       14.45      1.15 o 
  -1  -4  13       10.11       12.74      1.15 o 
   0  -4  13       16.57       16.33      1.21 o 
  -5  -3  13        1.96        3.28      1.05 o 
  -4  -3  13        2.96        2.70      1.03 o 
  -3  -3  13        0.75        2.06      1.05 o 
  -2  -3  13        0.00       -0.68      1.03 o 
  -1  -3  13        1.94        3.19      1.13 o 
  -4  -2  13        0.00        0.94      1.03 o 
  -3  -2  13        9.75        8.21      1.10 o 
  -2  -2  13        0.37        0.57      1.08 o 
                                                 
